# Supplementary material for: Di-μ-nitrito-κ4 O:O-bis­[bis­(1-ethyl-1H-imidazole-κN 3)(nitrito-κO)copper(II)]
Source: Acta Crystallogr Sect E Struct Rep Online. 2011 Jun 11;67(Pt 7):m869. doi: 10.1107/S1600536811020745 (PMC3151931; doi:10.1107/S1600536811020745)
Supplement: Supplementary file 1 [file e-67-0m869-sup1.cif]

##############################################################################
#                                                                            #
# This CIF contains the data in a paper accepted for publication in          #
# Acta Crystallographica Section E. It conforms to the requirements of       #
# Notes for Authors for Acta Crystallographica Section E, and has been       #
# peer reviewed under the auspices of the IUCr Commission on Journals.       #
#                                                                            #
# Full details of the Crystallographic Information File format               #
# are given in the paper "The Crystallographic Information File (CIF):       #
# a New Standard Archive File for Crystallography" by S. R. Hall, F. H.      #
# Allen and I. D. Brown [Acta Cryst. (1991), A47, 655-685].                  #
#                                                                            #
# The current version of the core CIF dictionary is obtainable from          #
# ftp://ftp.iucr.org/pub/cif_core.dic.                                       #
#                                                                            #
# Software is freely available for graphical display of the structure(s)     #
# in this CIF. For information consult the CIF software page                 #
# http://www.iucr.org/resources/cif/software.                                #
#                                                                            #
# This file may be used for bona fide research purposes within the           #
# scientific community so long as proper attribution is given to the journal # 
# article from which it was obtained.                                        #
#                                                                            #
##############################################################################
data_I
_audit_creation_method     SHELXL-97
_chemical_name_systematic
;
Di-\m-nitrito-\k^4^<i>O</i>:<i>O</i>-bis[bis(1-ethyl-1<i>H</i>-
imidazole-\k<i>N</i>^3^)(nitrito-\k<i>O</i>)copper(II)]
;
_chemical_name_common     ?
_chemical_formula_moiety     'C20 H32 Cu2 N12 O8'
_chemical_formula_sum     'C20 H32 Cu2 N12 O8'
_chemical_formula_iupac     '[Cu2 (N O2)4 (C5 H8 N2)4]'
_chemical_formula_weight     695.64
_chemical_melting_point     ?
_symmetry_cell_setting     tetragonal
_symmetry_space_group_name_H-M     'I 41/a'
_symmetry_space_group_name_Hall     '-I 4ad '
loop_
    _symmetry_equiv_pos_as_xyz
    'x, y, z'
    '-x+1/2, -y, z+1/2'
    '-y+3/4, x+1/4, z+1/4'
    'y+3/4, -x+3/4, z+3/4'
    'x+1/2, y+1/2, z+1/2'
    '-x+1, -y+1/2, z+1'
    '-y+5/4, x+3/4, z+3/4'
    'y+5/4, -x+5/4, z+5/4'
    '-x, -y, -z'
    'x-1/2, y, -z-1/2'
    'y-3/4, -x-1/4, -z-1/4'
    '-y-3/4, x-3/4, -z-3/4'
    '-x+1/2, -y+1/2, -z+1/2'
    'x, y+1/2, -z'
    'y-1/4, -x+1/4, -z+1/4'
    '-y-1/4, x-1/4, -z-1/4'
_cell_length_a     28.136(7)
_cell_length_b     28.136(7)
_cell_length_c     7.669(2)
_cell_angle_alpha     90.00
_cell_angle_beta     90.00
_cell_angle_gamma     90.00
_cell_volume     6071(3)
_cell_formula_units_Z     8
_cell_measurement_reflns_used     7423
_cell_measurement_theta_min     2.2882
_cell_measurement_theta_max     27.4739
_cell_measurement_temperature     293(2)
_exptl_crystal_description     'Prism'
_exptl_crystal_colour     'blue'
_exptl_crystal_size_max     0.30
_exptl_crystal_size_mid     0.25
_exptl_crystal_size_min     0.20
_exptl_crystal_density_diffrn     1.522
_exptl_crystal_density_meas     ?
_exptl_crystal_density_method     'not measured'
_exptl_crystal_F_000     2864
_exptl_absorpt_coefficient_mu     1.463
_exptl_absorpt_correction_type     multi-scan
_exptl_absorpt_process_details     '(CrystalClear; Rigaku, 2005)'
_exptl_absorpt_correction_T_min     0.651
_exptl_absorpt_correction_T_max     0.746
_exptl_special_details
;
;
_diffrn_ambient_temperature     293(2)
_diffrn_radiation_type     MoK\a
_diffrn_radiation_wavelength     0.71073
_diffrn_radiation_source     'fine-focus sealed tube'
_diffrn_radiation_monochromator     graphite
_diffrn_measurement_device_type     'Rigaku SCXmini CCD'
_diffrn_measurement_method     \w
_diffrn_detector_area_resol_mean     ?
_diffrn_reflns_number     31845
_diffrn_reflns_av_R_equivalents     0.0491
_diffrn_reflns_av_sigmaI/netI     0.0224
_diffrn_reflns_theta_min     2.75
_diffrn_reflns_theta_max     27.47
_diffrn_reflns_theta_full     27.47
_diffrn_measured_fraction_theta_max     0.998
_diffrn_measured_fraction_theta_full     0.998
_diffrn_reflns_limit_h_min     -36
_diffrn_reflns_limit_h_max     35
_diffrn_reflns_limit_k_min     -36
_diffrn_reflns_limit_k_max     36
_diffrn_reflns_limit_l_min     -9
_diffrn_reflns_limit_l_max     9
_diffrn_standards_number     ?
_diffrn_standards_interval_count     ?
_diffrn_standards_interval_time     ?
_diffrn_standards_decay_%     ?
_refine_special_details
;
Refinement of <i>F</i>^2^ against ALL reflections. The weighted <i>R</i>-factor
<i>wR</i> and goodness of fit <i>S</i> are based on <i>F</i>^2^, conventional
<i>R</i>-factors <i>R</i> are based on <i>F</i>, with <i>F</i> set to zero for
negative <i>F</i>^2^. The threshold expression of <i>F</i>^2^ >
\s(<i>F</i>^2^) is used only for calculating <i>R</i>-factors(gt) <i>etc</i>.
and is not relevant to the choice of reflections for refinement.
<i>R</i>-factors based on <i>F</i>^2^ are statistically about twice as large
as those based on <i>F</i>, and <i>R</i>- factors based on ALL data will be
even larger.
;
_reflns_number_total     3462
_reflns_number_gt     3188
_reflns_threshold_expression     I>2\s(I)
_refine_ls_structure_factor_coef     Fsqd
_refine_ls_matrix_type     full
_refine_ls_R_factor_all     0.0535
_refine_ls_R_factor_gt     0.0487
_refine_ls_wR_factor_gt     0.1234
_refine_ls_wR_factor_ref     0.1268
_refine_ls_goodness_of_fit_ref     1.151
_refine_ls_restrained_S_all     1.151
_refine_ls_number_reflns     3462
_refine_ls_number_parameters     191
_refine_ls_number_restraints     0
_refine_ls_hydrogen_treatment     constr
_refine_ls_weighting_scheme     calc
_refine_ls_weighting_details
         'calc w=1/[\s^2^(Fo^2^)+(0.0575P)^2^+9.3008P] where P=(Fo^2^+2Fc^2^)/3'
_atom_sites_solution_hydrogens     geom
_atom_sites_solution_primary     direct
_atom_sites_solution_secondary     difmap
_refine_ls_shift/su_max     0.001
_refine_ls_shift/su_mean     0.000
_refine_diff_density_max     0.819
_refine_diff_density_min     -0.594
_refine_ls_extinction_method     none
_refine_ls_extinction_coef     ?
loop_
    _atom_type_symbol
    _atom_type_description
    _atom_type_scat_dispersion_real
    _atom_type_scat_dispersion_imag
    _atom_type_scat_source
    'C' 'C' 0.0033 0.0016
                         'International Tables Vol C Tables 4.2.6.8 and 6.1.1.4'
    'H' 'H' 0.0000 0.0000
                         'International Tables Vol C Tables 4.2.6.8 and 6.1.1.4'
    'N' 'N' 0.0061 0.0033
                         'International Tables Vol C Tables 4.2.6.8 and 6.1.1.4'
    'O' 'O' 0.0106 0.0060
                         'International Tables Vol C Tables 4.2.6.8 and 6.1.1.4'
    'Cu' 'Cu' 0.3201 1.2651
                         'International Tables Vol C Tables 4.2.6.8 and 6.1.1.4'
_computing_data_collection     'CrystalClear (Rigaku, 2005)'
_computing_cell_refinement     'CrystalClear (Rigaku, 2005)'
_computing_data_reduction     'CrystalClear (Rigaku, 2005)'
_computing_structure_solution     'SHELXS97 (Sheldrick, 2008)'
_computing_structure_refinement     'SHELXL97 (Sheldrick, 2008)'
_computing_molecular_graphics     'SHELXTL (Sheldrick, 2008)'
_computing_publication_material     'SHELXL97 (Sheldrick, 2008)'
loop_
    _atom_site_type_symbol
    _atom_site_label
    _atom_site_fract_x
    _atom_site_fract_y
    _atom_site_fract_z
    _atom_site_U_iso_or_equiv
    _atom_site_adp_type
    _atom_site_calc_flag
    _atom_site_refinement_flags
    _atom_site_occupancy
    _atom_site_symmetry_multiplicity
    _atom_site_disorder_assembly
    _atom_site_disorder_group
    Cu Cu1 0.296007(12) 0.280780(13) 0.10562(4) 0.03905(14) Uani d . 1 1 . .
    O O1 0.31265(8) 0.25812(8) -0.1376(3) 0.0515(5) Uani d . 1 1 . .
    O O2 0.36079(10) 0.31480(11) -0.1169(4) 0.0703(7) Uani d . 1 1 . .
    O O3 0.26607(9) 0.28842(10) 0.3494(4) 0.0622(6) Uani d . 1 1 . .
    O O4 0.31466(11) 0.34387(11) 0.3593(4) 0.0786(9) Uani d . 1 1 . .
    N N1 0.20821(9) 0.36827(10) -0.1798(4) 0.0506(6) Uani d . 1 1 . .
    N N2 0.25052(8) 0.32796(9) 0.0093(3) 0.0429(5) Uani d . 1 1 . .
    N N3 0.34610(10) 0.28278(12) -0.2076(4) 0.0567(7) Uani d . 1 1 . .
    N N4 0.28338(14) 0.32269(14) 0.4337(4) 0.0726(10) Uani d . 1 1 . .
    N N5 0.34476(8) 0.23769(8) 0.2053(3) 0.0385(5) Uani d . 1 1 . .
    N N6 0.38648(9) 0.19735(9) 0.3968(3) 0.0423(5) Uani d . 1 1 . .
    C C1 0.23921(11) 0.33283(11) -0.1568(4) 0.0463(7) Uani d . 1 1 . .
    H H1 0.2512 0.3140 -0.2462 0.056 Uiso calc R 1 1 . .
    C C2 0.19876(13) 0.38696(13) -0.0200(5) 0.0615(9) Uani d . 1 1 . .
    H H2 0.1782 0.4120 0.0043 0.074 Uiso calc R 1 1 . .
    C C3 0.22491(13) 0.36229(13) 0.0964(5) 0.0597(9) Uani d . 1 1 . .
    H H3 0.2255 0.3676 0.2161 0.072 Uiso calc R 1 1 . .
    C C4 0.2044(3) 0.4277(2) -0.4124(8) 0.122(2) Uani d . 1 1 . .
    H H4A 0.1894 0.4348 -0.5217 0.182 Uiso calc R 1 1 . .
    H H4B 0.2382 0.4260 -0.4286 0.182 Uiso calc R 1 1 . .
    H H4C 0.1971 0.4522 -0.3295 0.182 Uiso calc R 1 1 . .
    C C5 0.18697(14) 0.38208(15) -0.3476(5) 0.0690(11) Uani d . 1 1 . .
    H H5A 0.1901 0.3558 -0.4286 0.083 Uiso d R 1 1 . .
    H H5B 0.1533 0.3878 -0.3305 0.083 Uiso d R 1 1 . .
    C C6 0.35428(10) 0.23166(10) 0.3735(4) 0.0405(6) Uani d . 1 1 . .
    H H6 0.3404 0.2490 0.4632 0.049 Uiso calc R 1 1 . .
    C C7 0.37254(11) 0.20505(11) 0.1186(4) 0.0461(7) Uani d . 1 1 . .
    H H7 0.3735 0.2009 -0.0016 0.055 Uiso calc R 1 1 . .
    C C8 0.40610(12) 0.18264(12) 0.5666(4) 0.0511(7) Uani d . 1 1 . .
    H H8A 0.4144 0.1492 0.5617 0.061 Uiso calc R 1 1 . .
    H H8B 0.3820 0.1866 0.6558 0.061 Uiso calc R 1 1 . .
    C C9 0.44914(14) 0.21084(15) 0.6157(6) 0.0697(11) Uani d . 1 1 . .
    H H9A 0.4734 0.2065 0.5291 0.105 Uiso calc R 1 1 . .
    H H9B 0.4607 0.2002 0.7268 0.105 Uiso calc R 1 1 . .
    H H9C 0.4409 0.2439 0.6228 0.105 Uiso calc R 1 1 . .
    C C10 0.39807(11) 0.18017(11) 0.2355(4) 0.0492(7) Uani d . 1 1 . .
    H H10 0.4195 0.1559 0.2113 0.059 Uiso calc R 1 1 . .
loop_
    _atom_site_aniso_label
    _atom_site_aniso_U_11
    _atom_site_aniso_U_22
    _atom_site_aniso_U_33
    _atom_site_aniso_U_12
    _atom_site_aniso_U_13
    _atom_site_aniso_U_23
    Cu1 0.0390(2) 0.0460(2) 0.0321(2) 0.00571(13) 0.00052(13) 0.00114(13)
    O1 0.0565(13) 0.0524(12) 0.0458(12) 0.0022(10) -0.0071(10) -0.0053(10)
    O2 0.0689(17) 0.0750(18) 0.0670(17) -0.0149(14) -0.0035(13) 0.0023(14)
    O3 0.0548(14) 0.0698(16) 0.0622(16) 0.0070(12) -0.0010(12) 0.0094(13)
    O4 0.0654(17) 0.0681(17) 0.102(2) -0.0119(14) -0.0124(16) 0.0019(16)
    N1 0.0453(14) 0.0531(15) 0.0533(16) 0.0069(11) -0.0072(12) 0.0064(12)
    N2 0.0424(13) 0.0464(13) 0.0400(13) 0.0058(10) 0.0016(10) 0.0036(10)
    N3 0.0550(16) 0.077(2) 0.0380(14) 0.0110(14) 0.0067(12) 0.0059(14)
    N4 0.078(2) 0.086(2) 0.0532(18) 0.031(2) -0.0105(17) -0.0114(17)
    N5 0.0373(11) 0.0406(12) 0.0377(12) 0.0023(9) 0.0004(9) 0.0001(10)
    N6 0.0419(13) 0.0409(12) 0.0441(13) 0.0018(10) -0.0018(10) 0.0061(10)
    C1 0.0435(15) 0.0509(17) 0.0446(16) 0.0051(13) -0.0030(12) 0.0010(13)
    C2 0.058(2) 0.058(2) 0.068(2) 0.0182(16) 0.0029(17) 0.0028(17)
    C3 0.065(2) 0.067(2) 0.0463(18) 0.0236(17) 0.0062(15) -0.0030(16)
    C4 0.178(6) 0.091(4) 0.096(4) -0.014(4) -0.050(4) 0.042(3)
    C5 0.062(2) 0.079(3) 0.067(2) 0.0125(19) -0.0202(18) 0.014(2)
    C6 0.0411(14) 0.0434(15) 0.0370(14) 0.0035(11) -0.0009(11) 0.0003(11)
    C7 0.0506(17) 0.0440(15) 0.0437(16) 0.0043(13) 0.0045(13) -0.0041(12)
    C8 0.0530(17) 0.0497(17) 0.0505(18) 0.0039(13) -0.0085(14) 0.0125(14)
    C9 0.060(2) 0.067(2) 0.082(3) -0.0045(17) -0.028(2) 0.011(2)
    C10 0.0492(16) 0.0441(16) 0.0543(18) 0.0097(12) 0.0024(14) -0.0011(14)
_geom_special_details
;
 All esds (except the esd in the dihedral angle between two l.s. planes)
 are estimated using the full covariance matrix.  The cell esds are taken
 into account individually in the estimation of esds in distances, angles
 and torsion angles; correlations between esds in cell parameters are only
 used when they are defined by crystal symmetry.  An approximate (isotropic)
 treatment of cell esds is used for estimating esds involving l.s. planes.
;
loop_
    _geom_bond_atom_site_label_1
    _geom_bond_atom_site_label_2
    _geom_bond_site_symmetry_2
    _geom_bond_distance
    _geom_bond_publ_flag
    Cu1 N5 . 1.984(2) ?
    Cu1 N2 . 1.987(2) ?
    Cu1 O1 . 2.026(2) ?
    Cu1 O3 . 2.062(3) ?
    O1 N3 . 1.287(4) ?
    O2 N3 . 1.211(4) ?
    O3 N4 . 1.259(4) ?
    O4 N4 . 1.206(5) ?
    N1 C1 . 1.337(4) ?
    N1 C2 . 1.360(5) ?
    N1 C5 . 1.471(4) ?
    N2 C1 . 1.319(4) ?
    N2 C3 . 1.378(4) ?
    N5 C6 . 1.329(4) ?
    N5 C7 . 1.377(4) ?
    N6 C6 . 1.336(4) ?
    N6 C10 . 1.368(4) ?
    N6 C8 . 1.474(4) ?
    C1 H1 . 0.9300 ?
    C2 C3 . 1.350(5) ?
    C2 H2 . 0.9300 ?
    C3 H3 . 0.9300 ?
    C4 C5 . 1.460(7) ?
    C4 H4A . 0.9600 ?
    C4 H4B . 0.9600 ?
    C4 H4C . 0.9600 ?
    C5 H5A . 0.9705 ?
    C5 H5B . 0.9686 ?
    C6 H6 . 0.9300 ?
    C7 C10 . 1.345(4) ?
    C7 H7 . 0.9300 ?
    C8 C9 . 1.496(5) ?
    C8 H8A . 0.9700 ?
    C8 H8B . 0.9700 ?
    C9 H9A . 0.9600 ?
    C9 H9B . 0.9600 ?
    C9 H9C . 0.9600 ?
    C10 H10 . 0.9300 ?
loop_
    _geom_angle_atom_site_label_1
    _geom_angle_atom_site_label_2
    _geom_angle_atom_site_label_3
    _geom_angle_site_symmetry_1
    _geom_angle_site_symmetry_3
    _geom_angle
    _geom_angle_publ_flag
    N5 Cu1 N2 . . 175.68(10) ?
    N5 Cu1 O1 . . 90.14(10) ?
    N2 Cu1 O1 . . 90.96(10) ?
    N5 Cu1 O3 . . 89.82(10) ?
    N2 Cu1 O3 . . 90.25(10) ?
    O1 Cu1 O3 . . 164.17(11) ?
    N3 O1 Cu1 . . 112.57(19) ?
    N4 O3 Cu1 . . 112.8(2) ?
    C1 N1 C2 . . 107.3(3) ?
    C1 N1 C5 . . 125.3(3) ?
    C2 N1 C5 . . 127.4(3) ?
    C1 N2 C3 . . 105.6(3) ?
    C1 N2 Cu1 . . 125.7(2) ?
    C3 N2 Cu1 . . 128.7(2) ?
    O2 N3 O1 . . 114.3(3) ?
    O4 N4 O3 . . 114.7(3) ?
    C6 N5 C7 . . 105.6(2) ?
    C6 N5 Cu1 . . 126.3(2) ?
    C7 N5 Cu1 . . 127.9(2) ?
    C6 N6 C10 . . 107.2(2) ?
    C6 N6 C8 . . 125.1(3) ?
    C10 N6 C8 . . 127.6(3) ?
    N2 C1 N1 . . 111.3(3) ?
    N2 C1 H1 . . 124.4 ?
    N1 C1 H1 . . 124.4 ?
    C3 C2 N1 . . 106.9(3) ?
    C3 C2 H2 . . 126.5 ?
    N1 C2 H2 . . 126.5 ?
    C2 C3 N2 . . 108.9(3) ?
    C2 C3 H3 . . 125.5 ?
    N2 C3 H3 . . 125.5 ?
    C5 C4 H4A . . 109.5 ?
    C5 C4 H4B . . 109.5 ?
    H4A C4 H4B . . 109.5 ?
    C5 C4 H4C . . 109.5 ?
    H4A C4 H4C . . 109.5 ?
    H4B C4 H4C . . 109.5 ?
    C4 C5 N1 . . 113.2(4) ?
    C4 C5 H5A . . 114.9 ?
    N1 C5 H5A . . 108.7 ?
    C4 C5 H5B . . 103.2 ?
    N1 C5 H5B . . 108.8 ?
    H5A C5 H5B . . 107.6 ?
    N5 C6 N6 . . 111.0(3) ?
    N5 C6 H6 . . 124.5 ?
    N6 C6 H6 . . 124.5 ?
    C10 C7 N5 . . 109.2(3) ?
    C10 C7 H7 . . 125.4 ?
    N5 C7 H7 . . 125.4 ?
    N6 C8 C9 . . 112.1(3) ?
    N6 C8 H8A . . 109.2 ?
    C9 C8 H8A . . 109.2 ?
    N6 C8 H8B . . 109.2 ?
    C9 C8 H8B . . 109.2 ?
    H8A C8 H8B . . 107.9 ?
    C8 C9 H9A . . 109.5 ?
    C8 C9 H9B . . 109.5 ?
    H9A C9 H9B . . 109.5 ?
    C8 C9 H9C . . 109.5 ?
    H9A C9 H9C . . 109.5 ?
    H9B C9 H9C . . 109.5 ?
    C7 C10 N6 . . 107.0(3) ?
    C7 C10 H10 . . 126.5 ?
    N6 C10 H10 . . 126.5 ?
loop_
    _geom_torsion_atom_site_label_1
    _geom_torsion_atom_site_label_2
    _geom_torsion_atom_site_label_3
    _geom_torsion_atom_site_label_4
    _geom_torsion_site_symmetry_1
    _geom_torsion_site_symmetry_2
    _geom_torsion_site_symmetry_3
    _geom_torsion_site_symmetry_4
    _geom_torsion
    _geom_torsion_publ_flag
    N5 Cu1 O1 N3 . . . . -89.0(2) ?
    N2 Cu1 O1 N3 . . . . 86.8(2) ?
    O3 Cu1 O1 N3 . . . . -178.8(3) ?
    N5 Cu1 O3 N4 . . . . 90.2(2) ?
    N2 Cu1 O3 N4 . . . . -85.4(2) ?
    O1 Cu1 O3 N4 . . . . -179.9(3) ?
    N5 Cu1 N2 C1 . . . . 109.0(13) ?
    O1 Cu1 N2 C1 . . . . 4.2(3) ?
    O3 Cu1 N2 C1 . . . . -160.0(3) ?
    N5 Cu1 N2 C3 . . . . -70.1(14) ?
    O1 Cu1 N2 C3 . . . . -174.9(3) ?
    O3 Cu1 N2 C3 . . . . 20.9(3) ?
    Cu1 O1 N3 O2 . . . . -0.8(3) ?
    Cu1 O3 N4 O4 . . . . -1.6(4) ?
    N2 Cu1 N5 C6 . . . . 77.2(14) ?
    O1 Cu1 N5 C6 . . . . -178.0(2) ?
    O3 Cu1 N5 C6 . . . . -13.8(3) ?
    N2 Cu1 N5 C7 . . . . -109.1(13) ?
    O1 Cu1 N5 C7 . . . . -4.3(2) ?
    O3 Cu1 N5 C7 . . . . 159.9(3) ?
    C3 N2 C1 N1 . . . . 0.3(4) ?
    Cu1 N2 C1 N1 . . . . -179.0(2) ?
    C2 N1 C1 N2 . . . . -0.5(4) ?
    C5 N1 C1 N2 . . . . -177.7(3) ?
    C1 N1 C2 C3 . . . . 0.5(4) ?
    C5 N1 C2 C3 . . . . 177.6(4) ?
    N1 C2 C3 N2 . . . . -0.3(4) ?
    C1 N2 C3 C2 . . . . 0.0(4) ?
    Cu1 N2 C3 C2 . . . . 179.3(2) ?
    C1 N1 C5 C4 . . . . -109.8(5) ?
    C2 N1 C5 C4 . . . . 73.6(6) ?
    C7 N5 C6 N6 . . . . 0.3(3) ?
    Cu1 N5 C6 N6 . . . . 175.07(18) ?
    C10 N6 C6 N5 . . . . -0.4(3) ?
    C8 N6 C6 N5 . . . . 178.0(3) ?
    C6 N5 C7 C10 . . . . 0.0(3) ?
    Cu1 N5 C7 C10 . . . . -174.7(2) ?
    C6 N6 C8 C9 . . . . -88.7(4) ?
    C10 N6 C8 C9 . . . . 89.4(4) ?
    N5 C7 C10 N6 . . . . -0.3(4) ?
    C6 N6 C10 C7 . . . . 0.4(3) ?
    C8 N6 C10 C7 . . . . -178.0(3) ?
data_global
_journal_date_recd_electronic     2011-03-21
_journal_date_accepted     2011-05-30
_journal_name_full     'Acta Crystallographica, Section E'
_journal_year     2011
_journal_volume     67
_journal_issue      7
_journal_page_first     m869
_journal_page_last     m869
_journal_paper_category     QM
_journal_coeditor_code     MW2004
_publ_contact_author_name     'Run-Qiang Zhu'
_publ_contact_author_address
;
Ordered Matter Science Research Center,
College of Chemistry and Chemical Engineering,
Southeast University,
Nanjing 211189, People's Republic of China
;
_publ_contact_author_email     'zhurunqiang@163.com'
_publ_contact_author_fax     '862552090626'
_publ_contact_author_phone     '862552090626'
_publ_section_title
;\
Di-\m-nitrito-\k^4^<i>O</i>:<i>O</i>-bis[bis(1-ethyl-1<i>H</i>-\
imidazole-\k<i>N</i>^3^)(nitrito-\k<i>O</i>)copper(II)]
;
loop_
    _publ_author_name
    _publ_author_footnote
    _publ_author_address
    'Zhu, Run-Qiang' .
;
Ordered Matter Science Research Center,
College of Chemistry and Chemical Engineering,
Southeast University,
Nanjing 211189, People's Republic of China
;
