# Supplementary material for: Di-μ-nitrito-κ4 O:O-bis­[bis­(1-ethyl-1H-imidazole-κN 3)(nitrito-κO)copper(II)]
Source: Acta Crystallogr Sect E Struct Rep Online. 2011 Jun 11;67(Pt 7):m869. doi: 10.1107/S1600536811020745 (PMC3151931; doi:10.1107/S1600536811020745)
Supplement: Supplementary file 2 [file e-67-0m869-Isup2.hkl]

# 
# h,k,l, Fc-squared, Fo-squared, sigma(Fo-squared) and status flag 
# 
data_I
_shelx_title ' mw2004    I 41/a       R = 0.05' 
_shelx_refln_list_code          4 
_shelx_F_calc_maximum      441.73 
_exptl_crystal_F_000      2864.00 
_reflns_d_resolution_high  0.7705 
 
loop_ 
 _symmetry_equiv_pos_as_xyz 
 'x, y, z' 
 '-y+3/4, x+1/4, z+1/4' 
 '-x+1/2, -y, z+1/2' 
 'y+3/4, -x+3/4, z+3/4' 
 'x+1/2, y+1/2, z+1/2' 
 '-y+5/4, x+3/4, z+3/4' 
 '-x+1, -y+1/2, z+1' 
 'y+5/4, -x+5/4, z+5/4' 
 '-x, -y, -z' 
 'y-3/4, -x-1/4, -z-1/4' 
 'x-1/2, y, -z-1/2' 
 '-y-3/4, x-3/4, -z-3/4' 
 '-x+1/2, -y+1/2, -z+1/2' 
 'y-1/4, -x+1/4, -z+1/4' 
 'x, y+1/2, -z' 
 '-y-1/4, x-1/4, -z-1/4' 
 
_cell_length_a    28.1360 
_cell_length_b    28.1360 
_cell_length_c     7.6690 
_cell_angle_alpha  90.000 
_cell_angle_beta   90.000 
_cell_angle_gamma  90.000 
 
_shelx_F_squared_multiplier     1.000 
 
loop_ 
 _refln_index_h 
 _refln_index_k 
 _refln_index_l 
 _refln_F_squared_calc 
 _refln_F_squared_meas 
 _refln_F_squared_sigma 
 _refln_observed_status 
  -2   4   0    18250.03    18926.47    396.27 o 
   0   4   0    24928.86    17115.88    443.88 o 
   2   4   0     2138.59     2588.08     66.27 o 
   4   4   0    52161.99    56122.37    361.94 o 
  -2   6   0     5437.15     4444.18     70.42 o 
   0   6   0       30.11      112.01     11.39 o 
   2   6   0     5532.83     5486.75     73.08 o 
   6   6   0   183044.64   188220.45    324.43 o 
  -6   8   0   134623.66   127826.77   4947.87 o 
  -4   8   0    14412.27    12683.13    123.17 o 
  -2   8   0      241.33      425.72     30.11 o 
   0   8   0    42039.18    40953.01    396.25 o 
   2   8   0    22834.77    22240.99    278.08 o 
   4   8   0     3425.00     3338.13     42.66 o 
   6   8   0   136119.27   126454.93   1962.48 o 
   8   8   0   131873.77   135789.61   1707.48 o 
  -8  10   0    33435.09    32016.47    305.70 o 
  -6  10   0     2010.16     2395.86     55.25 o 
  -4  10   0     4603.16     3346.92     52.94 o 
  -2  10   0     2492.36     2854.15     54.93 o 
   0  10   0     5629.55     4382.04     80.06 o 
   2  10   0     6211.95     5678.47     58.92 o 
   4  10   0     1679.10     1629.51     41.99 o 
   6  10   0    19889.94    19456.36    183.80 o 
   8  10   0    66435.82    66831.82    371.49 o 
  10  10   0     3814.50     4025.10    106.53 o 
 -10  12   0    14393.25    13990.39    237.89 o 
  -8  12   0    29475.84    30823.75    448.55 o 
  -6  12   0    36966.64    34291.02    329.94 o 
  -4  12   0     1231.20     1378.35     30.19 o 
  -2  12   0    38975.73    35482.27    253.38 o 
   0  12   0    92298.13    90351.00   1521.94 o 
   2  12   0     2307.25     2220.12     56.57 o 
   4  12   0    22519.20    20444.25    342.09 o 
   6  12   0     1619.60     1789.76     48.38 o 
   8  12   0     5177.71     5341.95    120.23 o 
  10  12   0     9881.42    10456.22    207.73 o 
  12  12   0    88091.38    98739.06   1402.80 o 
 -12  14   0    17690.41    17544.89    250.02 o 
 -10  14   0    18678.18    17815.87    287.83 o 
  -8  14   0    45812.48    48129.39    562.64 o 
  -6  14   0    12349.03    12303.69    374.82 o 
  -4  14   0       29.06       42.55     10.73 o 
  -2  14   0     2195.12     1862.13     63.59 o 
   0  14   0      492.58      593.43     39.08 o 
   2  14   0    73517.87    72298.34    910.28 o 
   4  14   0      570.00      571.06     29.14 o 
   6  14   0    47131.76    49072.27    563.43 o 
   8  14   0     1984.03     1728.66     50.33 o 
  10  14   0     3679.20     3033.22     71.77 o 
  12  14   0    53564.05    56670.43    859.36 o 
  14  14   0    25344.63    26073.95    323.89 o 
 -14  16   0     1143.86     1191.27     79.63 o 
 -12  16   0     6986.16     6016.93    148.20 o 
 -10  16   0     1232.88     1359.65     84.72 o 
  -8  16   0    34632.98    34781.00    431.17 o 
  -6  16   0     3920.83     4901.05    132.57 o 
  -4  16   0      875.90      785.43     40.24 o 
  -2  16   0    14343.49    14936.48    412.61 o 
   0  16   0     3985.05     3452.67     68.94 o 
   2  16   0      719.98      710.17     33.47 o 
   4  16   0    66959.74    67748.83    946.53 o 
   6  16   0    23124.47    24396.20    314.95 o 
   8  16   0     2445.02     2760.41     99.41 o 
  10  16   0     2930.84     2707.82    109.69 o 
  12  16   0     3478.12     3572.91    117.39 o 
  14  16   0    11774.76    12208.76    215.86 o 
  16  16   0       64.01       61.71     16.99 o 
 -16  18   0     3091.48     2643.69     81.60 o 
 -14  18   0      560.23      610.98     63.33 o 
 -12  18   0      473.14      619.59     53.98 o 
 -10  18   0    14322.53    13890.10    284.48 o 
  -8  18   0     3812.57     3663.66    112.71 o 
  -6  18   0     3729.07     3756.15    117.40 o 
  -4  18   0    46644.89    51170.28    867.52 o 
  -2  18   0     9696.50    10028.62    271.45 o 
   0  18   0    38151.85    39066.81    499.31 o 
   2  18   0      124.02       43.62     26.42 o 
   4  18   0      604.91      591.48     59.32 o 
   6  18   0       65.41       74.06     15.42 o 
   8  18   0    28714.41    28469.68    365.62 o 
  10  18   0      615.71      658.75     38.17 o 
  12  18   0     3005.58     2951.53    102.78 o 
  14  18   0     1387.98     1496.93     95.33 o 
  16  18   0        7.54       31.43     27.50 o 
  18  18   0     8110.31     8033.14    253.14 o 
 -18  20   0     9052.24     8307.94    219.10 o 
 -16  20   0     1592.56     1793.46    118.65 o 
 -14  20   0     1670.29     1886.79     86.19 o 
 -12  20   0      511.95      488.51     64.68 o 
 -10  20   0      535.72      616.56     56.32 o 
  -8  20   0      134.08       71.96     30.16 o 
  -6  20   0    11798.35    11780.60    279.15 o 
  -4  20   0     1844.27     1639.43     98.37 o 
  -2  20   0    67922.05    69891.69   1461.71 o 
   0  20   0     2296.62     2770.49     91.91 o 
   2  20   0    23333.93    24673.10    384.15 o 
   4  20   0     5043.76     5099.48    148.68 o 
   6  20   0      127.67      160.84     31.42 o 
   8  20   0     2384.77     2436.03     79.37 o 
  10  20   0    10934.15    12048.44    257.94 o 
  12  20   0      213.61      124.41     32.40 o 
  14  20   0    11066.91    12262.56    221.88 o 
  16  20   0     5431.82     5006.92    100.03 o 
  18  20   0      101.61       88.75     26.78 o 
  20  20   0    11739.60    12615.75    330.85 o 
 -20  22   0     1338.87     1223.47    111.53 o 
 -18  22   0     1196.55     1317.05     78.44 o 
 -16  22   0    13081.44    14212.09    361.01 o 
 -14  22   0      476.62      391.20     52.35 o 
 -12  22   0     4766.84     5029.05    106.93 o 
 -10  22   0     2237.85     2342.41    128.97 o 
  -8  22   0     1086.26     1060.20     74.85 o 
  -6  22   0      317.66      327.67     47.45 o 
  -4  22   0    14037.60    13689.61    294.61 o 
  -2  22   0        3.62       45.39     35.61 o 
   0  22   0    11627.01    13218.87    503.79 o 
   2  22   0     8381.04     9168.90    274.58 o 
   4  22   0      116.95       85.55     27.03 o 
   6  22   0     5586.78     6400.40    140.46 o 
   8  22   0       92.93       88.90     23.98 o 
  10  22   0     1649.54     1973.18    121.69 o 
  12  22   0     1918.97     2614.31    104.52 o 
  14  22   0     1354.98     1147.46     99.16 o 
  16  22   0     9413.23    10256.74    288.79 o 
  18  22   0    20229.70    21489.54    618.48 o 
  20  22   0      122.78      119.53     38.60 o 
  22  22   0      972.02     1187.27    108.47 o 
 -22  24   0      455.35      320.64     65.17 o 
 -20  24   0      427.51      351.64     58.88 o 
 -18  24   0     2578.40     2581.83    120.27 o 
 -16  24   0     4008.30     4102.79    126.82 o 
 -14  24   0    11072.28    12657.35    326.75 o 
 -12  24   0     4559.78     4469.23    129.35 o 
 -10  24   0     3376.84     3634.46    100.46 o 
  -8  24   0     6622.39     6829.56    198.36 o 
  -6  24   0      106.74      103.79     33.31 o 
  -4  24   0     1803.34     1708.12    102.31 o 
  -2  24   0     3341.33     3306.82    113.26 o 
   0  24   0     1286.12     1530.83    146.94 o 
   2  24   0     1116.20     1225.56     91.95 o 
   4  24   0    23111.54    24667.84    593.70 o 
   6  24   0       39.77       18.75     64.31 o 
   8  24   0     4462.89     4855.22     92.64 o 
  10  24   0      286.82      468.91     50.64 o 
  12  24   0      121.28      219.38     45.73 o 
  14  24   0      540.95      678.16     60.87 o 
  16  24   0     7641.97     7519.63    204.88 o 
  18  24   0      354.03      304.10     55.51 o 
  20  24   0     6455.69     7408.36    240.25 o 
  22  24   0     2003.34     1542.87    103.77 o 
  24  24   0       47.82      -16.28     39.84 o 
 -24  26   0     1164.29      764.65    102.78 o 
 -22  26   0      261.46      199.59     51.83 o 
 -20  26   0     1566.89     1509.93    227.77 o 
 -18  26   0      483.09      701.63     77.97 o 
 -16  26   0     1741.80     1818.60    152.41 o 
 -14  26   0      129.83      128.69     40.63 o 
 -12  26   0      121.76      173.35     58.12 o 
 -10  26   0     9287.43    10195.10    293.35 o 
  -8  26   0     4608.96     4483.36    144.96 o 
  -6  26   0     5513.42     5777.55    148.75 o 
  -4  26   0      270.04      273.05     46.81 o 
  -2  26   0      199.41      224.58     53.16 o 
   0  26   0      463.72      460.33     48.50 o 
   2  26   0     5480.25     5854.96    143.38 o 
   4  26   0     5144.96     5141.79    141.41 o 
   6  26   0     6777.93     7606.10    211.39 o 
   8  26   0      387.10      347.79     42.98 o 
  10  26   0     6063.97     6680.23    197.48 o 
  12  26   0     1463.04     1494.02    139.75 o 
  14  26   0      198.25      230.77     47.58 o 
  16  26   0      831.29      863.00     92.03 o 
  18  26   0     2314.70     2478.06    173.67 o 
  20  26   0      722.38      658.79     95.75 o 
  22  26   0     1396.59     1500.44    214.84 o 
  24  26   0     4447.57     3802.73    222.96 o 
 -22  28   0      127.41      125.14     66.87 o 
 -20  28   0     2201.84     2011.02    261.16 o 
 -18  28   0      238.31      249.07     67.04 o 
 -16  28   0     1038.13      958.65    102.03 o 
 -14  28   0       50.69        9.69     35.98 o 
 -12  28   0     1616.44     1980.26    157.56 o 
 -10  28   0      513.22      295.94     66.43 o 
  -8  28   0    10032.19    11202.06    269.75 o 
  -6  28   0     2891.44     2962.31    138.29 o 
  -4  28   0     3181.34     3778.17    133.84 o 
  -2  28   0      550.61      580.31     63.31 o 
   0  28   0      648.62      819.58     75.73 o 
   2  28   0     3632.12     3939.43    132.18 o 
   4  28   0     4632.46     4990.49    217.38 o 
   6  28   0       46.74      104.89     38.68 o 
   8  28   0     2054.11     2582.82    152.55 o 
  10  28   0     5735.00     6060.29    151.12 o 
  12  28   0     2765.16     2949.35    214.08 o 
  14  28   0     4097.49     4860.04    203.08 o 
  16  28   0      282.99      361.12     60.33 o 
  18  28   0       18.92      131.70     39.61 o 
  20  28   0      255.01      291.96     66.76 o 
  22  28   0      977.97      840.18    208.88 o 
 -20  30   0      101.32       88.93     55.12 o 
 -18  30   0     2392.22     2165.27    299.88 o 
 -16  30   0       41.20       82.29     45.47 o 
 -14  30   0      231.37      151.97     73.22 o 
 -12  30   0     1224.72     1042.47    130.97 o 
 -10  30   0     2515.85     2815.91    292.19 o 
  -8  30   0      499.21      470.09     87.05 o 
  -6  30   0     2930.04     3819.78    225.58 o 
  -4  30   0      851.27      995.43    144.93 o 
  -2  30   0      585.41      767.96    123.51 o 
   0  30   0     1921.64     1854.42    166.86 o 
   2  30   0      998.19     1265.39    120.51 o 
   4  30   0      288.81      215.10     47.69 o 
   6  30   0      670.64      815.45     80.25 o 
   8  30   0     4067.20     3750.63    215.06 o 
  10  30   0      185.49      181.22     76.27 o 
  12  30   0     3656.04     3952.77    151.22 o 
  14  30   0       65.56       18.55     39.04 o 
  16  30   0     1450.08     1746.77    154.81 o 
  18  30   0      164.65      133.70     56.32 o 
  20  30   0       54.35      117.82     46.05 o 
 -16  32   0      364.34      496.24     95.26 o 
 -14  32   0     1572.23     1538.07    227.14 o 
 -12  32   0      203.37      195.70     60.55 o 
 -10  32   0     2172.60     1873.92    179.25 o 
  -8  32   0      664.97      894.10    135.26 o 
  -6  32   0       85.59      170.05     66.62 o 
  -4  32   0        4.03       74.68     48.14 o 
  -2  32   0     1646.26     1806.83    230.88 o 
   0  32   0       83.69      183.62     69.76 o 
   2  32   0     1644.87     1563.84    169.42 o 
   4  32   0      446.03      391.95     64.18 o 
   6  32   0        1.62       43.95     52.68 o 
   8  32   0      731.83      751.25     81.04 o 
  10  32   0     3998.58     4134.21    287.37 o 
  12  32   0       53.21       57.24     38.37 o 
  14  32   0     2345.75     2939.53    242.45 o 
  16  32   0      797.94      572.45     65.53 o 
 -12  34   0     2014.90     1927.02    255.54 o 
 -10  34   0        3.80       44.61     48.62 o 
  -8  34   0      369.58      297.53     52.62 o 
  -6  34   0       21.98       73.66     50.56 o 
  -4  34   0     2556.35     2344.83    250.92 o 
  -2  34   0       95.96      110.01     62.29 o 
   0  34   0     1700.31     1687.93    208.93 o 
   2  34   0      593.45      696.56     99.60 o 
   4  34   0      911.43      828.61    113.93 o 
   6  34   0     1393.14     1260.03    141.70 o 
   8  34   0       99.26       97.83     75.73 o 
  10  34   0      639.79      722.26     77.77 o 
  12  34   0     1489.60     1362.92    132.73 o 
  -6  36   0        2.52      145.91     58.07 o 
  -4  36   0     1195.92      960.79    132.36 o 
  -2  36   0     1936.98     1988.23    253.68 o 
   0  36   0      208.10      159.78     59.27 o 
   2  36   0      715.92      740.33    100.44 o 
   4  36   0      895.38      709.16    112.39 o 
   6  36   0      679.86      708.83    128.06 o 
   0   1   1    26885.86    15270.96    280.86 o 
  -1   2   1     3991.86     3258.10     93.12 o 
   1   2   1    78519.67    56597.11   1975.10 o 
  -2   3   1       27.37       11.86      7.13 o 
   2   3   1     5245.92     4984.83     48.85 o 
  -3   4   1     5751.30     6184.00     45.74 o 
  -1   4   1     2667.82     2088.74     25.14 o 
   1   4   1    22496.16    21360.92    120.37 o 
   3   4   1   115875.41   108965.38   1635.07 o 
  -4   5   1    51749.94    50666.69    226.25 o 
  -2   5   1    26000.41    22916.33    136.45 o 
   0   5   1     3608.99     4339.95     71.02 o 
   2   5   1    64825.93    62116.79    455.25 o 
   4   5   1    24168.08    25462.65    229.87 o 
  -5   6   1     1285.64     1248.35     20.68 o 
  -3   6   1   195122.64   205596.00    381.80 o 
  -1   6   1    27946.78    26828.06    179.18 o 
   1   6   1   122344.14   111392.77   2840.65 o 
   3   6   1    30808.66    31413.20    116.21 o 
   5   6   1    96839.01    92407.23    563.98 o 
  -6   7   1    11046.10    11738.14     95.71 o 
  -4   7   1    28247.32    25910.00    171.41 o 
  -2   7   1    29109.84    29214.70    137.95 o 
   0   7   1     2702.78     3463.49     45.56 o 
   2   7   1    10416.40     9812.37     69.95 o 
   4   7   1    25076.19    24838.22    146.07 o 
   6   7   1   182970.86   185960.55    383.23 o 
  -7   8   1    20562.88    21903.50    205.61 o 
  -5   8   1    12176.61    10811.90    108.17 o 
  -3   8   1    29129.35    28284.21    202.20 o 
  -1   8   1     6248.11     5667.39     46.55 o 
   1   8   1     3549.21     2620.26     34.36 o 
   3   8   1     9061.26     7971.71     66.24 o 
   5   8   1    56732.05    61716.46    450.53 o 
   7   8   1     7007.28     6477.71     91.81 o 
  -8   9   1    92149.98    92293.70    813.56 o 
  -6   9   1     6303.39     5650.62     48.57 o 
  -4   9   1     4737.25     5435.70    142.23 o 
  -2   9   1       85.40      328.47     18.52 o 
   0   9   1       24.55       20.81      7.50 o 
   2   9   1     1929.55     2047.32     28.71 o 
   4   9   1    24908.28    25276.25    200.97 o 
   6   9   1        4.03       -1.28      9.37 o 
   8   9   1    76355.34    80417.52    680.06 o 
  -9  10   1    45528.28    48429.00    377.02 o 
  -7  10   1     9144.08     8502.69    116.17 o 
  -5  10   1     2988.05     2134.65     41.56 o 
  -3  10   1     7774.01     7435.79     72.69 o 
  -1  10   1    54633.43    52666.57    283.68 o 
   1  10   1      243.96      184.34     14.02 o 
   3  10   1    27298.65    25864.35    279.53 o 
   5  10   1      500.97      454.48     19.85 o 
   7  10   1    86531.49    91790.66    673.42 o 
   9  10   1      577.57      374.49     22.67 o 
 -10  11   1    74576.21    75313.24    693.86 o 
  -8  11   1    16365.73    17024.52    164.60 o 
  -6  11   1    21203.88    21432.42    195.68 o 
  -4  11   1    13554.50    15103.19    138.45 o 
  -2  11   1     1098.68     1055.47     24.61 o 
   0  11   1     4560.07     5181.60     79.22 o 
   2  11   1     7950.06     7640.13    102.75 o 
   4  11   1     5729.17     5277.12     74.61 o 
   6  11   1    34328.53    32484.14    211.44 o 
   8  11   1      864.78      809.17     33.69 o 
  10  11   1    13081.20    13153.68    184.97 o 
 -11  12   1    32651.37    31616.86    447.43 o 
  -9  12   1     1870.36     2135.35     60.49 o 
  -7  12   1     1504.96     1715.86     53.91 o 
  -5  12   1      875.58      963.47     32.70 o 
  -3  12   1    39734.91    39091.18    204.32 o 
  -1  12   1      508.46      383.20     18.65 o 
   1  12   1    23039.04    21416.32    198.08 o 
   3  12   1    12039.46    11596.77    149.33 o 
   5  12   1       53.55       74.15     12.43 o 
   7  12   1     4602.19     3797.35     86.19 o 
   9  12   1     7162.71     7294.40    102.02 o 
  11  12   1     2813.32     2804.55     60.47 o 
 -12  13   1     3431.22     2933.00     94.62 o 
 -10  13   1     2279.16     2111.66     34.24 o 
  -8  13   1    35772.53    36797.35    347.02 o 
  -6  13   1     9080.87    10547.89    135.74 o 
  -4  13   1     3662.67     2585.71     45.13 o 
  -2  13   1    31929.13    32046.30    183.89 o 
   0  13   1      419.16      405.73     22.90 o 
   2  13   1    26217.55    25388.47    284.50 o 
   4  13   1     1479.65      972.15     43.82 o 
   6  13   1     3174.29     2977.21     45.95 o 
   8  13   1    26531.30    26072.59    218.21 o 
  10  13   1    20585.24    21451.27    173.15 o 
  12  13   1      830.54      815.62     44.93 o 
 -13  14   1    14699.89    14398.37    214.63 o 
 -11  14   1     4304.78     4581.95     90.26 o 
  -9  14   1      344.18      372.50     27.37 o 
  -7  14   1     3560.42     3563.77     58.43 o 
  -5  14   1    22977.38    22570.04    306.45 o 
  -3  14   1    12736.41    13506.42    167.12 o 
  -1  14   1     5578.05     5589.72     84.71 o 
   1  14   1     3841.66     3972.61     81.74 o 
   3  14   1     8576.33     9402.93    127.06 o 
   5  14   1    25313.49    24529.68    197.06 o 
   7  14   1        1.83       24.43     14.99 o 
   9  14   1    30321.50    30315.37    243.20 o 
  11  14   1    11394.20    12264.49    155.81 o 
  13  14   1      168.77      199.32     26.70 o 
 -14  15   1     2197.51     2188.17     50.84 o 
 -12  15   1     3785.51     3883.75     84.46 o 
 -10  15   1    14203.84    14652.71    152.54 o 
  -8  15   1    13912.36    13990.05    155.65 o 
  -6  15   1      551.61      463.43     28.77 o 
  -4  15   1    25056.63    26210.88    248.00 o 
  -2  15   1      518.32      373.26     25.17 o 
   0  15   1    75117.85    77162.84    991.59 o 
   2  15   1      464.96      628.25     30.22 o 
   4  15   1    13680.46    13575.22    156.29 o 
   6  15   1     1766.41     1675.74     36.66 o 
   8  15   1     9726.95    10186.06    135.38 o 
  10  15   1     4309.54     4154.75     90.95 o 
  12  15   1    30072.09    30445.18    269.09 o 
  14  15   1     1194.48     1372.43     62.39 o 
 -15  16   1       37.48       53.94     22.10 o 
 -13  16   1     1517.56     1789.44     65.57 o 
 -11  16   1      141.55      104.22     18.96 o 
  -9  16   1    13309.67    14051.80    165.42 o 
  -7  16   1    12035.26    12784.76    171.40 o 
  -5  16   1     1891.13     1792.53     37.83 o 
  -3  16   1     8090.03     8018.11    110.83 o 
  -1  16   1     2422.70     2682.40     81.91 o 
   1  16   1     6690.64     6445.42    109.49 o 
   3  16   1     4726.43     4728.84     90.32 o 
   5  16   1       86.21       41.29     12.52 o 
   7  16   1    18644.87    18530.61    167.63 o 
   9  16   1      693.36      841.40     42.45 o 
  11  16   1     2933.60     2658.01     54.56 o 
  13  16   1     8776.89     9235.88    154.54 o 
  15  16   1     1065.01     1258.18     53.32 o 
 -16  17   1    11310.97    12059.50    137.96 o 
 -14  17   1    15858.62    16859.06    199.55 o 
 -12  17   1      371.34      355.53     24.61 o 
 -10  17   1    15647.53    15760.33    254.40 o 
  -8  17   1     2702.00     3030.06     99.21 o 
  -6  17   1      374.75      417.22     28.28 o 
  -4  17   1       82.41       82.17     13.68 o 
  -2  17   1    42406.03    41893.94    545.60 o 
   0  17   1      325.12      451.30     32.14 o 
   2  17   1    24360.78    23060.54    216.12 o 
   4  17   1     6026.53     5959.90     84.01 o 
   6  17   1       59.71       19.25     16.91 o 
   8  17   1      742.21      473.01     27.85 o 
  10  17   1    13633.19    13018.05    178.53 o 
  12  17   1       36.66       69.32     19.05 o 
  14  17   1     8905.97     9611.41    160.81 o 
  16  17   1     1829.62     1901.48     69.42 o 
 -17  18   1     1261.04     1117.57     55.38 o 
 -15  18   1     8135.31     8117.91    146.93 o 
 -13  18   1      885.98      944.30     47.80 o 
 -11  18   1     2270.37     2479.51     52.38 o 
  -9  18   1      840.83     1158.51     46.03 o 
  -7  18   1    21275.16    21985.12    211.35 o 
  -5  18   1       52.45       40.33     14.41 o 
  -3  18   1     3524.57     3354.43     84.67 o 
  -1  18   1     1380.78     1259.95     31.87 o 
   1  18   1      271.11      322.12     28.57 o 
   3  18   1     4881.30     4581.75    100.42 o 
   5  18   1     2840.70     2399.80     81.18 o 
   7  18   1      203.08      217.19     22.19 o 
   9  18   1     3349.14     3200.97     68.78 o 
  11  18   1     6670.07     6700.27     89.84 o 
  13  18   1      342.05      426.85     38.99 o 
  15  18   1     4651.73     5167.14     99.85 o 
  17  18   1     1561.13     1597.41     72.69 o 
 -18  19   1     3447.94     3892.72     57.77 o 
 -16  19   1     8767.35     9090.95    171.53 o 
 -14  19   1     1344.66     1417.04     73.96 o 
 -12  19   1     4823.31     5259.43     77.97 o 
 -10  19   1      411.58      372.72     27.35 o 
  -8  19   1     7042.73     6608.61     93.50 o 
  -6  19   1     5892.02     5594.68    108.96 o 
  -4  19   1      867.93      844.46     31.54 o 
  -2  19   1    10702.01    10446.29    133.68 o 
   0  19   1     3627.88     3398.99     80.56 o 
   2  19   1    12766.12    12929.66    177.57 o 
   4  19   1     8135.90     7574.86    127.46 o 
   6  19   1    17073.92    17393.91    225.42 o 
   8  19   1      339.63      297.35     26.07 o 
  10  19   1     5366.97     5189.98     86.95 o 
  12  19   1     1659.60     1415.33     51.86 o 
  14  19   1       21.13       62.15     20.35 o 
  16  19   1     1004.42     1113.38     55.16 o 
  18  19   1     3768.63     3500.53     71.44 o 
 -19  20   1     1549.60     1684.76     71.61 o 
 -17  20   1     2206.74     2211.77     55.36 o 
 -15  20   1       66.34       53.71     22.86 o 
 -13  20   1        1.31      -12.19     17.72 o 
 -11  20   1       25.94       55.25     20.34 o 
  -9  20   1     6309.08     6341.47    128.08 o 
  -7  20   1      767.35      772.82     46.58 o 
  -5  20   1     5055.10     4995.32    108.97 o 
  -3  20   1     1841.67     1857.70     47.87 o 
  -1  20   1      697.50      658.83     45.23 o 
   1  20   1     4275.91     4444.32     92.82 o 
   3  20   1      322.59      264.04     25.85 o 
   5  20   1    13625.96    13919.49    171.64 o 
   7  20   1      127.67      101.77     21.19 o 
   9  20   1      919.62      996.66     50.47 o 
  11  20   1       75.65       52.95     19.24 o 
  13  20   1     4519.02     4846.83    104.26 o 
  15  20   1      454.08      501.70     37.21 o 
  17  20   1     3183.74     3339.71     79.24 o 
  19  20   1     1272.53     1135.87     62.17 o 
 -20  21   1       13.67       37.15     22.67 o 
 -18  21   1       82.06      120.90     21.22 o 
 -16  21   1       29.53       89.56     21.36 o 
 -14  21   1     4700.98     5091.10     87.60 o 
 -12  21   1      339.83      339.27     27.14 o 
 -10  21   1     4288.40     4155.87     72.50 o 
  -8  21   1     5649.01     5616.23     88.97 o 
  -6  21   1       64.22       31.40     17.91 o 
  -4  21   1    21186.46    21154.24    273.59 o 
  -2  21   1     1599.85     1387.00     50.61 o 
   0  21   1        5.40       -0.44     16.75 o 
   2  21   1      814.23      756.91     43.24 o 
   4  21   1    19134.93    19528.10    267.42 o 
   6  21   1      863.60      908.95     62.40 o 
   8  21   1    13787.49    14347.44    243.23 o 
  10  21   1      233.01      280.92     34.99 o 
  12  21   1      763.32      887.24     44.28 o 
  14  21   1        5.23       16.99     17.60 o 
  16  21   1      733.32      572.94     35.48 o 
  18  21   1      728.63      851.31     49.20 o 
  20  21   1     5034.19     5023.75    110.88 o 
 -21  22   1     2136.01     2065.02    111.18 o 
 -19  22   1     1420.85     1529.28     80.97 o 
 -17  22   1      638.49      574.22     37.41 o 
 -15  22   1       77.10       44.77     22.27 o 
 -13  22   1       55.58      116.39     24.01 o 
 -11  22   1        9.00       -0.55     16.71 o 
  -9  22   1     1749.67     1861.97     57.91 o 
  -7  22   1     2720.84     2826.32     65.33 o 
  -5  22   1     1998.57     1966.29     67.52 o 
  -3  22   1      478.75      489.91     39.72 o 
  -1  22   1     8237.14     8069.22    161.27 o 
   1  22   1       78.58      117.52     19.01 o 
   3  22   1    15282.61    16384.32    207.40 o 
   5  22   1       11.33       33.23     19.42 o 
   7  22   1       64.51      104.68     15.78 o 
   9  22   1       88.59       89.38     22.91 o 
  11  22   1     1733.36     1672.05     44.62 o 
  13  22   1      657.08      750.01     43.39 o 
  15  22   1     2305.09     2537.49     48.62 o 
  17  22   1     2269.97     2154.44     75.03 o 
  19  22   1     1041.94      997.85     55.59 o 
  21  22   1     3596.46     3741.51    100.42 o 
 -22  23   1      875.69      765.75     57.99 o 
 -20  23   1     1811.32     1687.61     79.17 o 
 -18  23   1     2652.80     2553.77     93.31 o 
 -16  23   1      869.25      973.31     57.88 o 
 -14  23   1      671.79      639.56     43.99 o 
 -12  23   1      906.72     1180.67     58.41 o 
 -10  23   1     3125.67     3292.12     69.55 o 
  -8  23   1      647.30      594.72     30.00 o 
  -6  23   1     7270.31     7255.02    143.16 o 
  -4  23   1       84.34      105.95     22.84 o 
  -2  23   1     9845.00     9647.41    171.40 o 
   0  23   1       17.58       77.64     20.89 o 
   2  23   1     1768.88     1755.76     94.44 o 
   4  23   1       88.64      125.72     23.58 o 
   6  23   1     5615.00     5774.52    133.69 o 
   8  23   1       47.82       55.63     26.75 o 
  10  23   1     3865.77     4012.44     71.32 o 
  12  23   1      488.31      479.73     34.39 o 
  14  23   1        9.38       56.88     23.80 o 
  16  23   1     1018.08      992.51     61.67 o 
  18  23   1      946.07      809.33     58.35 o 
  20  23   1       52.67       53.62     25.64 o 
  22  23   1      384.16      378.47     41.62 o 
 -23  24   1     1431.44     1170.98     84.13 o 
 -21  24   1      190.76      193.22     35.86 o 
 -19  24   1      822.21      610.54     47.28 o 
 -17  24   1      416.26      342.10     37.65 o 
 -15  24   1     1318.24     1234.75     77.05 o 
 -13  24   1      202.69      184.32     20.67 o 
 -11  24   1     3844.98     4052.42    117.55 o 
  -9  24   1      136.59      103.85     19.83 o 
  -7  24   1      613.50      497.45     43.46 o 
  -5  24   1      336.40      289.20     27.32 o 
  -3  24   1     3938.86     3984.17     80.20 o 
  -1  24   1     2129.15     1992.44     64.29 o 
   1  24   1     7046.46     7180.54    159.93 o 
   3  24   1      230.68      220.00     28.50 o 
   5  24   1     4628.57     4651.17    118.26 o 
   7  24   1     1311.45     1096.11     59.12 o 
   9  24   1     1062.88     1045.90     63.63 o 
  11  24   1       56.86       64.12     25.89 o 
  13  24   1      832.53      821.71     49.25 o 
  15  24   1       10.21       77.97     27.39 o 
  17  24   1      400.65      357.24     38.73 o 
  19  24   1     2773.03     2741.56    111.55 o 
  21  24   1       18.31       69.48     27.33 o 
  23  24   1     1037.76     1285.48     88.02 o 
 -24  25   1       61.67      144.90     33.85 o 
 -22  25   1      929.40     1028.29     70.40 o 
 -20  25   1     1386.66     1341.00     83.19 o 
 -18  25   1        0.24       40.91     22.21 o 
 -16  25   1     3527.86     3460.72     93.62 o 
 -14  25   1       81.42      205.43     32.91 o 
 -12  25   1       34.25       23.27     26.20 o 
 -10  25   1       58.78       56.21     28.82 o 
  -8  25   1     1064.65     1195.12     65.19 o 
  -6  25   1      100.21       60.46     21.23 o 
  -4  25   1     8315.94     8459.41    194.38 o 
  -2  25   1     1352.51     1147.57     66.07 o 
   0  25   1     2036.28     2195.54     89.26 o 
   2  25   1     1987.61     2098.83    100.12 o 
   4  25   1      901.23      714.48     61.50 o 
   6  25   1      912.75      997.08     57.23 o 
   8  25   1     1889.27     2052.52    113.08 o 
  10  25   1      322.97      298.16     29.70 o 
  12  25   1      456.88      609.22     42.82 o 
  14  25   1     5181.52     5202.67    153.26 o 
  16  25   1      399.20      429.78     44.33 o 
  18  25   1     1169.29     1141.43     76.35 o 
  20  25   1      271.15      428.22     51.79 o 
  22  25   1        1.11        5.31     26.87 o 
  24  25   1        0.53       29.68     41.61 o 
 -25  26   1     1617.06     1209.60    116.54 o 
 -23  26   1       75.62      101.22     47.59 o 
 -21  26   1      724.63      453.29     70.19 o 
 -19  26   1      887.51      821.99     66.39 o 
 -17  26   1      688.38      595.42     46.47 o 
 -15  26   1      650.93      619.59     44.05 o 
 -13  26   1     4220.37     4761.29     97.31 o 
 -11  26   1      415.59      323.59     35.34 o 
  -9  26   1     3939.97     4244.06    118.63 o 
  -7  26   1      210.33      270.67     35.32 o 
  -5  26   1     1078.72     1121.79     60.98 o 
  -3  26   1     3700.30     3809.35     91.83 o 
  -1  26   1      894.64     1064.09     57.94 o 
   1  26   1      370.24      290.83     45.46 o 
   3  26   1     1328.09     1435.08     76.35 o 
   5  26   1     3472.36     3307.46     75.38 o 
   7  26   1      790.45      886.33     53.52 o 
   9  26   1     2869.63     2650.60     87.96 o 
  11  26   1       53.30       64.26     27.91 o 
  13  26   1     1069.15     1104.91     64.88 o 
  15  26   1        6.65       60.96     22.35 o 
  17  26   1      804.48      675.22     58.83 o 
  19  26   1       13.30       58.60     26.36 o 
  21  26   1      984.24     1076.68     74.45 o 
  23  26   1      223.30      142.71     32.15 o 
  25  26   1      729.19      758.64     78.41 o 
 -24  27   1      126.02      228.94     74.34 o 
 -22  27   1      131.32      174.00     46.32 o 
 -20  27   1        0.12       28.33     37.35 o 
 -18  27   1      669.39      782.89     75.23 o 
 -16  27   1       20.42       96.45     28.70 o 
 -14  27   1     2734.70     2552.31    108.39 o 
 -12  27   1      440.89      423.64     48.07 o 
 -10  27   1       18.07      111.68     25.47 o 
  -8  27   1      510.22      559.58     44.57 o 
  -6  27   1      698.80      704.28     48.94 o 
  -4  27   1      944.46      861.97     58.74 o 
  -2  27   1     2988.66     2687.25     85.71 o 
   0  27   1     2197.32     2135.12     79.94 o 
   2  27   1        4.05        3.77     23.99 o 
   4  27   1     5272.72     5818.56    143.28 o 
   6  27   1      772.03      807.08     54.33 o 
   8  27   1        0.39       17.29     25.19 o 
  10  27   1       64.81       51.63     30.75 o 
  12  27   1     3077.07     3034.21    101.07 o 
  14  27   1      734.90      728.28     52.08 o 
  16  27   1     3228.13     3212.21    148.21 o 
  18  27   1      254.73      171.09     36.03 o 
  20  27   1      424.63      537.56     55.55 o 
  22  27   1      137.33      115.00     28.28 o 
  24  27   1      145.59      141.67     40.14 o 
 -23  28   1     1180.25     1075.65    133.65 o 
 -21  28   1       21.38       60.69     33.23 o 
 -19  28   1        8.15      146.87     48.73 o 
 -17  28   1      111.45      198.26     31.90 o 
 -15  28   1     1927.57     1642.60    121.25 o 
 -13  28   1     1072.79      917.22     59.89 o 
 -11  28   1     3293.26     3631.52    118.62 o 
  -9  28   1      626.67      622.30     47.33 o 
  -7  28   1     1987.97     2112.49     96.98 o 
  -5  28   1     1975.03     2127.43    109.77 o 
  -3  28   1       20.23       55.63     36.51 o 
  -1  28   1     1925.96     1893.04    120.51 o 
   1  28   1      164.89      204.14     34.83 o 
   3  28   1     1886.64     1955.02     89.59 o 
   5  28   1        9.46       57.05     25.93 o 
   7  28   1     1728.81     1716.30     85.82 o 
   9  28   1      108.55       93.67     31.71 o 
  11  28   1     5219.05     5748.20    163.16 o 
  13  28   1      995.60      954.18     58.84 o 
  15  28   1      273.96      338.93     39.04 o 
  17  28   1      130.07      218.53     35.21 o 
  19  28   1      459.38      403.64     46.87 o 
  21  28   1        2.63       68.49     34.32 o 
  23  28   1      371.64      354.38     67.81 o 
 -20  29   1      225.94      292.88     53.64 o 
 -18  29   1        0.46      142.87     57.57 o 
 -16  29   1     1134.82     1189.60     99.76 o 
 -14  29   1      397.85      324.71     64.38 o 
 -12  29   1      389.14      259.54     37.72 o 
 -10  29   1     2385.96     2334.81    143.77 o 
  -8  29   1       10.20      103.27     46.79 o 
  -6  29   1       11.63       40.43     34.72 o 
  -4  29   1      195.46      170.26     35.68 o 
  -2  29   1      700.36      638.38     46.40 o 
   0  29   1      367.58      341.32     46.92 o 
   2  29   1     5231.82     5712.38    129.30 o 
   4  29   1      718.90      746.07     50.98 o 
   6  29   1      658.26      881.46     59.17 o 
   8  29   1       31.37       68.85     32.38 o 
  10  29   1     1058.74      865.90     56.53 o 
  12  29   1      135.64      121.67     32.03 o 
  14  29   1     1323.50     1302.14     72.45 o 
  16  29   1       47.93       65.15     32.27 o 
  18  29   1      294.42      404.26     46.28 o 
  20  29   1      675.16      522.71     43.31 o 
 -19  30   1      717.35      803.03    128.19 o 
 -17  30   1       61.86       87.71     37.69 o 
 -15  30   1     1646.20     1657.51    147.19 o 
 -13  30   1      645.57      681.03     98.70 o 
 -11  30   1       36.00       97.58     32.94 o 
  -9  30   1        9.43       18.44     34.55 o 
  -7  30   1     1389.62     1568.23     98.90 o 
  -5  30   1       74.46      118.20     38.33 o 
  -3  30   1     3276.86     3477.38    116.23 o 
  -1  30   1       97.04       12.59     37.22 o 
   1  30   1      298.04      185.40     55.56 o 
   3  30   1      701.71      535.78     54.86 o 
   5  30   1      880.98      737.78     48.35 o 
   7  30   1       19.17       99.96     23.07 o 
   9  30   1     2246.76     2321.93    129.24 o 
  11  30   1      684.76      531.43     55.55 o 
  13  30   1     2002.89     1925.35    107.17 o 
  15  30   1      673.32      746.29     54.28 o 
  17  30   1        2.14       25.63     34.42 o 
  19  30   1      347.14      356.43     60.53 o 
 -18  31   1      308.82      431.12    142.62 o 
 -16  31   1        6.93       53.37     32.11 o 
 -14  31   1       91.11      207.02     50.30 o 
 -12  31   1      666.70      697.07     70.70 o 
 -10  31   1        6.84       40.88     35.86 o 
  -8  31   1     1881.20     1632.41    118.10 o 
  -6  31   1      170.22      149.02     43.15 o 
  -4  31   1        6.59       43.53     36.18 o 
  -2  31   1      359.52      293.09     52.44 o 
   0  31   1      185.43      165.46     41.27 o 
   2  31   1      164.79      276.92     42.96 o 
   4  31   1     2692.00     2831.50    158.95 o 
   6  31   1       66.86       62.64     32.37 o 
   8  31   1      185.39      226.72     41.00 o 
  10  31   1     2643.39     2572.37    129.80 o 
  12  31   1       65.88      152.91     31.48 o 
  14  31   1       20.14       61.09     30.27 o 
  16  31   1       75.92      199.59     38.10 o 
  18  31   1      239.85       91.19     32.64 o 
 -17  32   1     1291.68     1244.41     89.73 o 
 -15  32   1       48.53       66.28     30.83 o 
 -13  32   1      932.77      897.38     74.62 o 
 -11  32   1      274.43      238.57     50.06 o 
  -9  32   1       99.60       98.87     59.91 o 
  -7  32   1      762.73      612.82     66.38 o 
  -5  32   1     2220.40     2424.32    175.23 o 
  -3  32   1       43.47       70.04     37.66 o 
  -1  32   1     1782.75     1912.23    122.22 o 
   1  32   1      219.25      134.42     37.87 o 
   3  32   1       20.54       57.41     39.60 o 
   5  32   1     1605.57     1590.70    148.52 o 
   7  32   1       11.32       34.61     34.97 o 
   9  32   1        5.35       82.45     34.23 o 
  11  32   1      602.09      695.02     58.82 o 
  13  32   1      505.71      450.26     34.75 o 
  15  32   1        4.63       57.38     31.63 o 
  17  32   1     1031.04      963.11     76.58 o 
 -14  33   1       89.89      175.75     34.20 o 
 -12  33   1       39.39      120.70     40.89 o 
 -10  33   1     1698.30     1500.69    118.14 o 
  -8  33   1       30.48      102.06     41.57 o 
  -6  33   1      242.34      183.24     40.49 o 
  -4  33   1     1178.99     1095.56     74.34 o 
  -2  33   1       94.86      122.33     36.35 o 
   0  33   1       58.82        6.55     35.36 o 
   2  33   1      558.36      594.05     61.92 o 
   4  33   1       17.55      111.73     30.40 o 
   6  33   1      976.58      957.66     76.37 o 
   8  33   1     3194.22     2833.63    168.66 o 
  10  33   1       63.01      107.43     33.10 o 
  12  33   1      424.00      397.67     45.93 o 
  14  33   1       44.60      109.30     35.08 o 
 -11  34   1      224.77      176.28     54.12 o 
  -9  34   1     1348.82     1179.42     98.66 o 
  -7  34   1      371.62      454.44     42.52 o 
  -5  34   1      194.12      210.77     41.50 o 
  -3  34   1     1391.82     1421.32    114.69 o 
  -1  34   1      103.31      178.91     46.58 o 
   1  34   1      117.23      138.32     37.77 o 
   3  34   1      715.66      623.14     58.81 o 
   5  34   1      215.76      189.34     45.90 o 
   7  34   1     1415.77     1370.02    132.59 o 
   9  34   1      257.13       92.02     35.70 o 
  11  34   1       25.02      105.62     33.16 o 
  -8  35   1      191.62      186.83     45.58 o 
  -6  35   1      214.22      118.39     36.42 o 
  -4  35   1        1.61       61.99     40.68 o 
  -2  35   1      451.80      423.79     44.47 o 
   0  35   1        4.29       99.50     38.54 o 
   2  35   1        4.01      113.17     41.45 o 
   4  35   1       66.02       84.91     45.81 o 
   6  35   1      418.52      378.01     53.77 o 
   8  35   1        1.87       -2.69     37.37 o 
  -3  36   1       33.36      123.66     34.69 o 
  -1  36   1        7.13       38.35     41.53 o 
   1  36   1      400.72      356.23     61.85 o 
   3  36   1       95.86      136.18     42.36 o 
   1   1   2      733.20      871.63     30.86 o 
   0   2   2     1757.35     2011.89     28.61 o 
   2   2   2       85.12       76.53      7.97 o 
  -1   3   2    24416.76    25507.81    142.03 o 
   1   3   2     4554.86     4189.88     44.61 o 
   3   3   2    14339.50    13388.78     88.26 o 
  -2   4   2     2987.17     3260.18     35.71 o 
   0   4   2    20827.35    23248.12    161.28 o 
   2   4   2      288.65      340.77     17.30 o 
   4   4   2    10609.61    10545.85     58.76 o 
  -3   5   2    19608.88    18844.66    152.91 o 
  -1   5   2    13444.37    12753.30     89.99 o 
   1   5   2     2059.47     1833.25     31.20 o 
   3   5   2       31.41       71.77      8.01 o 
   5   5   2    36099.56    32457.35    231.36 o 
  -4   6   2      112.26       53.50      6.48 o 
  -2   6   2     4016.67     4816.10     66.30 o 
   0   6   2     1599.64     1840.43     28.82 o 
   2   6   2     7133.04     8109.59     73.17 o 
   4   6   2     4064.30     4315.57     53.94 o 
   6   6   2     8510.02     8996.03     87.47 o 
  -5   7   2     1348.22     1504.23     30.68 o 
  -3   7   2     1688.62     1395.62     29.42 o 
  -1   7   2    73678.84    69673.68    668.35 o 
   1   7   2     2277.84     1910.95     39.45 o 
   3   7   2   116791.10   111729.39    717.63 o 
   5   7   2     8615.69     8877.53     73.88 o 
   7   7   2      583.44      455.74     21.05 o 
  -6   8   2     2941.06     3076.94     49.12 o 
  -4   8   2     6623.86     6017.23     66.68 o 
  -2   8   2    10642.34    10248.01     94.13 o 
   0   8   2     3439.49     4633.49     90.94 o 
   2   8   2       30.31       54.66     21.95 o 
   4   8   2     3259.81     3230.39     26.49 o 
   6   8   2      203.21      213.70     11.20 o 
   8   8   2       25.41       46.66     22.43 o 
  -7   9   2    26375.83    25130.34    183.25 o 
  -5   9   2    26141.21    27305.62    220.11 o 
  -3   9   2     4831.28     4362.46     79.71 o 
  -1   9   2    26697.29    26518.58    209.27 o 
   1   9   2    63274.05    60099.44    383.99 o 
   3   9   2     2889.62     2639.92     41.59 o 
   5   9   2    10825.25     9445.05    114.36 o 
   7   9   2    99801.89    99589.00    670.04 o 
   9   9   2     4624.39     4488.81     73.57 o 
  -8  10   2     1255.74     1041.48     59.02 o 
  -6  10   2    14900.43    16334.58    202.72 o 
  -4  10   2     2478.57     2415.52     95.60 o 
  -2  10   2     4499.60     3493.89     66.96 o 
   0  10   2    15504.31    15651.42    136.21 o 
   2  10   2      143.72       16.53     23.79 o 
   4  10   2     3181.77     3179.46     49.00 o 
   6  10   2     3561.39     3873.37    100.47 o 
   8  10   2      658.47      844.13     39.02 o 
  10  10   2      869.93     1000.72     39.41 o 
  -9  11   2    17257.40    17121.90    158.43 o 
  -7  11   2    46429.44    48128.85    370.91 o 
  -5  11   2       20.87       30.85     10.69 o 
  -3  11   2    62440.57    62585.26    510.45 o 
  -1  11   2    18501.29    18722.80    187.91 o 
   1  11   2     3773.65     3833.62     69.92 o 
   3  11   2     3090.42     2703.16     41.43 o 
   5  11   2    81053.13    81884.44    469.07 o 
   7  11   2    16909.20    17163.45    175.57 o 
   9  11   2    55453.96    54365.94    544.28 o 
  11  11   2     5175.73     5685.60    189.74 o 
 -10  12   2     5254.01     4807.89     89.00 o 
  -8  12   2      421.57      572.56     24.31 o 
  -6  12   2      374.72      290.08     27.88 o 
  -4  12   2     8353.69     8812.63    137.73 o 
  -2  12   2      818.07      889.64     47.45 o 
   0  12   2     5505.82     4907.18     95.96 o 
   2  12   2     1074.00     1035.71     26.53 o 
   4  12   2     4935.62     4733.07     73.50 o 
   6  12   2     4402.26     4444.64     84.05 o 
   8  12   2     1380.64     1529.67     47.41 o 
  10  12   2     2063.05     1749.35     45.23 o 
  12  12   2      213.65      172.74     29.79 o 
 -11  13   2     5191.96     5157.84     76.08 o 
  -9  13   2      673.53      855.40     34.13 o 
  -7  13   2       60.60       32.33     14.06 o 
  -5  13   2    62371.05    60290.70    782.94 o 
  -3  13   2      100.19       64.78     15.46 o 
  -1  13   2    38621.99    38071.93    378.34 o 
   1  13   2     2628.63     2826.64     49.68 o 
   3  13   2      206.68      235.10     17.65 o 
   5  13   2     6263.25     6235.67     64.91 o 
   7  13   2    22901.79    22867.89    231.75 o 
   9  13   2     9022.14     8743.54    113.38 o 
  11  13   2    51849.70    53497.63    484.10 o 
  13  13   2    36794.81    38701.52    322.50 o 
 -12  14   2     2860.53     2688.53     56.94 o 
 -10  14   2      100.39      147.22     21.60 o 
  -8  14   2     3153.24     2944.64     78.90 o 
  -6  14   2      438.62      394.76     26.14 o 
  -4  14   2     1643.38     1524.59     61.39 o 
  -2  14   2     1461.89     1190.49     40.49 o 
   0  14   2       49.46       66.31     16.20 o 
   2  14   2       36.46       22.89     14.34 o 
   4  14   2      169.01      155.38     16.26 o 
   6  14   2     2416.02     2120.44     38.06 o 
   8  14   2       24.87        0.71     14.93 o 
  10  14   2     1603.30     1505.00     99.99 o 
  12  14   2       41.37       72.67     34.74 o 
  14  14   2        5.59       19.44     31.12 o 
 -13  15   2     6381.41     6622.62    118.46 o 
 -11  15   2     1420.10     1159.23     56.02 o 
  -9  15   2      610.94      668.00     31.31 o 
  -7  15   2    22769.48    22936.63    204.77 o 
  -5  15   2       43.73       26.27     13.92 o 
  -3  15   2    34345.45    32737.27    333.67 o 
  -1  15   2     5001.95     5004.22     96.86 o 
   1  15   2     2323.09     2090.20     53.88 o 
   3  15   2    30197.81    31657.53    280.39 o 
   5  15   2     4848.16     4706.05     79.01 o 
   7  15   2     5588.59     5742.23     76.32 o 
   9  15   2     6316.00     6361.98     91.93 o 
  11  15   2    20844.99    22426.80    206.12 o 
  13  15   2    30291.08    33484.58    443.43 o 
  15  15   2    40353.05    42486.57    453.74 o 
 -14  16   2     1086.61     1046.73     77.70 o 
 -12  16   2      368.24      330.65     29.42 o 
 -10  16   2     7106.07     6650.70    109.57 o 
  -8  16   2      198.30      160.66     19.55 o 
  -6  16   2      729.12      525.04     29.49 o 
  -4  16   2     1302.03     1330.47     44.55 o 
  -2  16   2     2194.07     1750.86     91.77 o 
   0  16   2     1764.12     1852.36     53.63 o 
   2  16   2      465.48      441.95     37.01 o 
   4  16   2       55.26      119.37     19.96 o 
   6  16   2       20.13       40.02     20.77 o 
   8  16   2     1786.24     1720.20     52.95 o 
  10  16   2      294.07      341.05     26.37 o 
  12  16   2     2261.81     2324.40     54.41 o 
  14  16   2      244.56      340.31     54.73 o 
  16  16   2      837.47      653.57     38.44 o 
 -15  17   2      180.01      152.09     25.94 o 
 -13  17   2    17692.97    18210.80    191.12 o 
 -11  17   2    11742.51    12446.58    155.23 o 
  -9  17   2     3823.14     4297.42     96.06 o 
  -7  17   2     6117.68     5831.63     95.39 o 
  -5  17   2    16319.71    16010.54    181.22 o 
  -3  17   2      350.37      284.80     32.56 o 
  -1  17   2    18899.02    18013.24    180.25 o 
   1  17   2    30779.89    30918.99    390.67 o 
   3  17   2      188.97      238.09     31.78 o 
   5  17   2    18738.56    19054.57    280.54 o 
   7  17   2      330.20      252.08     20.20 o 
   9  17   2     3758.40     3670.30     82.95 o 
  11  17   2     1397.47     1488.34     60.15 o 
  13  17   2    17454.47    18061.54    211.05 o 
  15  17   2      463.06      450.74     27.31 o 
  17  17   2     6277.30     7318.58    142.42 o 
 -16  18   2        3.39       63.10     19.31 o 
 -14  18   2      114.84       80.66     25.25 o 
 -12  18   2     3594.67     3614.21    106.20 o 
 -10  18   2      532.67      655.28     46.20 o 
  -8  18   2      413.30      216.88     23.65 o 
  -6  18   2     1030.31      997.03     83.95 o 
  -4  18   2       62.63       63.06     14.86 o 
  -2  18   2     1437.55     1440.92     39.53 o 
   0  18   2      153.46      156.90     24.89 o 
   2  18   2     3908.24     4210.41    158.92 o 
   4  18   2     4455.48     4324.53    102.67 o 
   6  18   2      834.90      871.21     41.04 o 
   8  18   2      107.80      174.99     30.14 o 
  10  18   2     1773.44     1901.65     65.82 o 
  12  18   2      194.12      224.12     24.67 o 
  14  18   2        8.88        7.95     17.38 o 
  16  18   2      560.68      513.17     33.02 o 
  18  18   2      415.28      389.40     38.11 o 
 -17  19   2       90.19       84.32     19.27 o 
 -15  19   2     4624.18     5079.30    129.19 o 
 -13  19   2     3913.31     4216.47     86.56 o 
 -11  19   2      970.71      768.41     40.98 o 
  -9  19   2    25558.55    27283.70    347.05 o 
  -7  19   2     5691.32     5973.57    125.65 o 
  -5  19   2     7235.61     6953.38    119.49 o 
  -3  19   2     9500.22     9313.23    146.20 o 
  -1  19   2    13288.63    13193.07    225.30 o 
   1  19   2     2551.71     2471.02     60.10 o 
   3  19   2    21288.51    22262.29    232.15 o 
   5  19   2     1270.30     1164.30     45.75 o 
   7  19   2    28304.52    29835.21    375.01 o 
   9  19   2     8930.26     9448.25    130.60 o 
  11  19   2      973.57      859.77     36.01 o 
  13  19   2     3531.51     3442.94     66.99 o 
  15  19   2     5602.49     6086.24    129.03 o 
  17  19   2      146.85      166.00     27.07 o 
  19  19   2     3432.83     4116.84     83.80 o 
 -18  20   2     1465.04     1353.83     62.53 o 
 -16  20   2       10.43       33.06     25.01 o 
 -14  20   2      316.89      366.30     37.23 o 
 -12  20   2       99.69       84.96     24.33 o 
 -10  20   2      157.10      128.78     42.74 o 
  -8  20   2      138.15      142.37     32.37 o 
  -6  20   2      138.51      163.10     25.70 o 
  -4  20   2      985.25      832.33     43.23 o 
  -2  20   2       63.14       66.44     27.73 o 
   0  20   2      764.31      838.62     56.80 o 
   2  20   2     2925.23     2918.69    115.76 o 
   4  20   2      135.73      160.83     25.49 o 
   6  20   2       35.48       40.49     31.50 o 
   8  20   2     1215.15     1256.54     68.86 o 
  10  20   2      373.13      250.05     32.28 o 
  12  20   2       53.65       53.95     20.39 o 
  14  20   2      118.22      120.25     26.57 o 
  16  20   2      146.48      169.14     25.91 o 
  18  20   2     1442.02     1364.45     70.47 o 
  20  20   2      157.61      135.83     28.80 o 
 -19  21   2     6564.92     6442.79    118.31 o 
 -17  21   2     1480.85     1816.31     59.67 o 
 -15  21   2      203.86      334.37     35.47 o 
 -13  21   2     2946.42     3027.67     73.59 o 
 -11  21   2     3859.54     4304.70     59.97 o 
  -9  21   2     5045.80     5317.33    134.05 o 
  -7  21   2    28937.41    30712.30    338.71 o 
  -5  21   2       53.48       77.84     22.77 o 
  -3  21   2     1268.28     1007.32     46.16 o 
  -1  21   2      124.32      146.06     25.35 o 
   1  21   2    14911.13    14523.70    248.99 o 
   3  21   2       41.89       18.87     18.87 o 
   5  21   2    24279.20    25461.51    396.54 o 
   7  21   2    15348.83    16267.26    188.71 o 
   9  21   2     1889.75     1902.56     91.34 o 
  11  21   2    14295.54    14474.98    373.57 o 
  13  21   2     3357.40     3100.79     56.00 o 
  15  21   2     1029.65     1143.41     68.30 o 
  17  21   2      631.88      756.47     53.50 o 
  19  21   2     3052.45     3148.16     87.20 o 
  21  21   2      286.74      276.70     31.79 o 
 -20  22   2        2.04       32.54     26.97 o 
 -18  22   2      393.62      421.84     43.91 o 
 -16  22   2      103.08      127.01     37.65 o 
 -14  22   2     1206.08     1167.18     63.72 o 
 -12  22   2       83.56       94.60     25.49 o 
 -10  22   2      214.59      149.55     28.83 o 
  -8  22   2      939.75     1018.36     58.67 o 
  -6  22   2      486.34      509.67     60.83 o 
  -4  22   2      560.24      606.77     51.79 o 
  -2  22   2      477.50      417.33     45.30 o 
   0  22   2      218.22      361.35     40.46 o 
   2  22   2      152.14      108.52     33.45 o 
   4  22   2        3.70       85.17     22.65 o 
   6  22   2      172.52      115.88     24.85 o 
   8  22   2      328.26      312.57     33.77 o 
  10  22   2      719.55      733.46     47.36 o 
  12  22   2      638.61      586.77     38.41 o 
  14  22   2      455.60      361.22     34.30 o 
  16  22   2      390.20      352.20     38.71 o 
  18  22   2      179.57       92.58     25.07 o 
  20  22   2        4.01       90.94     27.02 o 
  22  22   2       60.13       92.18     28.88 o 
 -21  23   2     3629.51     3869.69    131.44 o 
 -19  23   2        1.05       42.93     25.57 o 
 -17  23   2     3433.89     2987.28     92.03 o 
 -15  23   2       15.71       71.81     23.65 o 
 -13  23   2     1704.79     2268.89     80.83 o 
 -11  23   2      533.78      513.84     37.11 o 
  -9  23   2    12793.61    13757.48    288.89 o 
  -7  23   2       41.15       40.44     22.59 o 
  -5  23   2    12110.76    11830.24    199.01 o 
  -3  23   2     7088.35     7513.69    155.59 o 
  -1  23   2     1038.01     1123.06     56.59 o 
   1  23   2     1624.05     1768.79     96.72 o 
   3  23   2    10737.91    10869.83    141.27 o 
   5  23   2     4921.59     4850.61    104.36 o 
   7  23   2     4871.57     4794.68     68.35 o 
   9  23   2     7112.10     7425.03    167.66 o 
  11  23   2     4134.90     3831.06     63.90 o 
  13  23   2     4346.02     4869.33    105.37 o 
  15  23   2      168.40      199.07     37.88 o 
  17  23   2       52.63       52.93     27.32 o 
  19  23   2      102.43       82.46     29.00 o 
  21  23   2      688.36      813.10     63.86 o 
  23  23   2       42.18       77.28     35.17 o 
 -22  24   2        1.22       37.51     35.78 o 
 -20  24   2      635.19      595.86     61.81 o 
 -18  24   2       65.67       73.29     20.06 o 
 -16  24   2     1072.86     1096.94     67.78 o 
 -14  24   2      592.49      597.10     41.42 o 
 -12  24   2     1265.71     1315.29     76.47 o 
 -10  24   2      178.15      160.63     33.20 o 
  -8  24   2      210.16      248.88     36.17 o 
  -6  24   2     1223.40     1100.79     70.00 o 
  -4  24   2      687.05      635.35     48.90 o 
  -2  24   2      240.09      230.06     33.87 o 
   0  24   2     1225.76     1235.39     60.85 o 
   2  24   2     1154.64     1216.17     69.56 o 
   4  24   2       49.36       22.21     30.67 o 
   6  24   2      877.34     1002.08     51.32 o 
   8  24   2     2475.71     2618.51     68.32 o 
  10  24   2      119.34       86.80     27.32 o 
  12  24   2     1103.35     1137.04     73.71 o 
  14  24   2        8.09       54.69     29.49 o 
  16  24   2        4.31       39.81     30.38 o 
  18  24   2      469.64      520.28     43.17 o 
  20  24   2       13.75       52.32     29.69 o 
  22  24   2        2.91       60.46     28.88 o 
  24  24   2        9.02      106.03     30.84 o 
 -23  25   2     1872.09     2101.40    166.66 o 
 -21  25   2        5.94       94.29     34.72 o 
 -19  25   2     3100.78     3079.40    136.52 o 
 -17  25   2      274.41      191.61     27.21 o 
 -15  25   2      738.17      859.17     55.85 o 
 -13  25   2     1116.48      939.16     54.39 o 
 -11  25   2     2480.70     2909.03     83.09 o 
  -9  25   2      227.76      207.62     30.42 o 
  -7  25   2     6077.85     6071.46    129.82 o 
  -5  25   2     2537.82     2580.40     77.94 o 
  -3  25   2      634.97      633.66     43.71 o 
  -1  25   2    19158.57    19393.40    527.38 o 
   1  25   2     1349.50     1442.77     67.38 o 
   3  25   2     4866.69     5256.30    105.64 o 
   5  25   2      116.58      112.65     32.38 o 
   7  25   2     3066.07     3022.49     67.85 o 
   9  25   2      780.23      731.80     46.09 o 
  11  25   2     7031.27     7638.77    145.30 o 
  13  25   2     1602.12     1457.83     96.85 o 
  15  25   2     1965.45     2128.66    142.95 o 
  17  25   2     2741.93     3038.20    176.07 o 
  19  25   2       42.75       72.89     27.78 o 
  21  25   2      284.15      321.62     40.33 o 
  23  25   2      667.59      748.58     66.35 o 
  25  25   2       78.23       51.09     29.84 o 
 -24  26   2       93.20      111.31     37.90 o 
 -22  26   2        0.14      110.55     34.43 o 
 -20  26   2        0.66       43.81     26.37 o 
 -18  26   2       82.99      168.51     31.96 o 
 -16  26   2        4.11       21.44     24.60 o 
 -14  26   2      724.63      713.65     46.98 o 
 -12  26   2      157.12      205.81     37.36 o 
 -10  26   2      210.87      215.05     29.25 o 
  -8  26   2      468.40      462.91     36.11 o 
  -6  26   2        5.07       14.95     26.68 o 
  -4  26   2      184.46      206.50     31.34 o 
  -2  26   2      422.63      362.85     47.11 o 
   0  26   2      512.70      458.83     48.37 o 
   2  26   2      181.96      194.35     31.19 o 
   4  26   2      886.42      972.51     61.01 o 
   6  26   2        3.32       -0.16     21.92 o 
   8  26   2      279.07      240.84     29.98 o 
  10  26   2        0.97       55.08     26.20 o 
  12  26   2      711.35      631.01     42.23 o 
  14  26   2      505.11      538.95     54.04 o 
  16  26   2      207.60      259.27     38.53 o 
  18  26   2      484.23      356.52     48.00 o 
  20  26   2      116.99      133.92     30.08 o 
  22  26   2       52.24       71.36     32.61 o 
  24  26   2        2.76       54.19     28.41 o 
 -23  27   2      872.95      609.71     76.74 o 
 -21  27   2     1546.38     1646.38    137.44 o 
 -19  27   2      441.10      531.95     49.19 o 
 -17  27   2      710.84      742.88     57.62 o 
 -15  27   2     2668.34     2369.96     91.23 o 
 -13  27   2     1901.97     1874.18    116.80 o 
 -11  27   2     2718.64     2504.98    132.98 o 
  -9  27   2     1414.04     1596.58     90.24 o 
  -7  27   2       36.55       91.30     26.10 o 
  -5  27   2       95.27       77.71     28.86 o 
  -3  27   2    13206.18    13754.56    252.88 o 
  -1  27   2      412.25      460.17     47.18 o 
   1  27   2    16911.47    17561.78    497.76 o 
   3  27   2     1509.49     1740.44     97.64 o 
   5  27   2       16.10       10.85     28.35 o 
   7  27   2      592.76      616.99     47.26 o 
   9  27   2     3201.45     3163.07     90.98 o 
  11  27   2      240.06      220.73     31.59 o 
  13  27   2     3064.51     3165.82    157.29 o 
  15  27   2     3329.50     3008.73    158.52 o 
  17  27   2       72.20       54.48     29.55 o 
  19  27   2     1631.34     1632.43    116.07 o 
  21  27   2        9.29       78.43     35.72 o 
  23  27   2      409.34      475.55     69.98 o 
 -22  28   2      256.29      268.02     58.07 o 
 -20  28   2        0.49       47.48     33.62 o 
 -18  28   2       53.19       94.67     30.94 o 
 -16  28   2        7.34       81.28     34.87 o 
 -14  28   2        0.76       48.35     32.25 o 
 -12  28   2        0.14       42.32     34.37 o 
 -10  28   2      120.90      147.54     32.89 o 
  -8  28   2       11.48       21.56     25.28 o 
  -6  28   2      322.26      317.65     41.72 o 
  -4  28   2      457.58      364.29     49.60 o 
  -2  28   2      109.83      117.21     31.12 o 
   0  28   2      154.11       93.60     34.91 o 
   2  28   2      727.66      739.79     59.99 o 
   4  28   2      264.62      279.67     43.85 o 
   6  28   2      119.28      120.26     33.03 o 
   8  28   2        7.51       67.70     24.96 o 
  10  28   2      188.21      181.76     30.24 o 
  12  28   2      738.12      717.89     50.33 o 
  14  28   2      142.57      143.99     37.73 o 
  16  28   2       75.81       75.85     28.69 o 
  18  28   2        1.31        6.74     28.37 o 
  20  28   2      104.59      162.04     30.08 o 
  22  28   2      106.52      137.13     37.39 o 
 -19  29   2       15.86      117.17     38.97 o 
 -17  29   2     1165.06     1289.55    103.25 o 
 -15  29   2       46.82      109.96     28.22 o 
 -13  29   2     5857.57     5936.07     82.14 o 
 -11  29   2       61.55      119.81     30.69 o 
  -9  29   2       18.63       46.43     29.06 o 
  -7  29   2       13.36       74.06     29.48 o 
  -5  29   2      382.48      432.54     45.73 o 
  -3  29   2      152.25      141.17     30.23 o 
  -1  29   2     8549.87     9382.75    181.71 o 
   1  29   2      750.76      737.90     58.39 o 
   3  29   2      410.70      552.81     46.45 o 
   5  29   2      539.20      532.38     42.90 o 
   7  29   2      159.01       74.96     23.65 o 
   9  29   2     1750.47     1774.49    121.27 o 
  11  29   2       49.56      107.32     23.82 o 
  13  29   2      172.21      134.26     33.69 o 
  15  29   2        8.54       56.26     25.35 o 
  17  29   2     1923.30     1750.63    124.37 o 
  19  29   2       23.28       10.01     27.46 o 
 -18  30   2        7.96      101.73     34.95 o 
 -16  30   2       55.54      132.70     32.72 o 
 -14  30   2      140.60      140.37     31.21 o 
 -12  30   2        0.60       24.80     35.86 o 
 -10  30   2       91.80       89.56     27.06 o 
  -8  30   2     1092.16     1064.24     69.64 o 
  -6  30   2        4.28       33.02     32.95 o 
  -4  30   2      303.96      325.92     41.52 o 
  -2  30   2      598.09      563.41     48.98 o 
   0  30   2       12.53      -21.35     38.23 o 
   2  30   2        1.52       27.58     31.58 o 
   4  30   2      149.62      102.62     37.10 o 
   6  30   2      353.26      359.72     47.08 o 
   8  30   2      354.08      359.40     44.56 o 
  10  30   2      118.26      118.64     34.19 o 
  12  30   2       28.36       47.00     29.60 o 
  14  30   2      555.20      564.46     55.56 o 
  16  30   2        8.42       12.11     27.09 o 
  18  30   2        4.12       60.65     30.91 o 
 -17  31   2      332.20      147.19     46.53 o 
 -15  31   2     1665.27     1570.99    142.12 o 
 -13  31   2       85.91      172.44     37.96 o 
 -11  31   2     1587.91     1446.51     94.88 o 
  -9  31   2     1180.72      963.30     72.52 o 
  -7  31   2       33.45      102.42     32.01 o 
  -5  31   2     2100.98     1941.78    135.83 o 
  -3  31   2       14.59       42.24     56.67 o 
  -1  31   2      522.72      456.67     52.54 o 
   1  31   2      616.93      635.18     52.38 o 
   3  31   2     1390.11     1248.26     89.49 o 
   5  31   2       48.11       65.40     37.29 o 
   7  31   2     5048.24     5285.30    184.27 o 
   9  31   2      445.64      331.95     48.46 o 
  11  31   2      914.71      865.63     70.62 o 
  13  31   2      285.84      185.16     40.62 o 
  15  31   2      430.34      367.75     44.15 o 
  17  31   2       12.11       45.97     39.55 o 
 -14  32   2       21.45       78.17     31.47 o 
 -12  32   2       84.56       79.23     35.13 o 
 -10  32   2       84.21       99.98     32.98 o 
  -8  32   2        0.20       22.12     35.73 o 
  -6  32   2      557.90      542.71     57.94 o 
  -4  32   2       24.82      142.50     37.81 o 
  -2  32   2      129.47      125.17     32.07 o 
   0  32   2       81.28      129.08     35.57 o 
   2  32   2       49.57       48.20     34.73 o 
   4  32   2      218.59      259.17     45.40 o 
   6  32   2      486.82      357.76     46.25 o 
   8  32   2       37.26       27.05     35.80 o 
  10  32   2       42.12       79.65     37.07 o 
  12  32   2      306.03      248.27     45.39 o 
  14  32   2        0.74       61.43     33.34 o 
 -13  33   2      480.12      480.91     72.24 o 
 -11  33   2      288.35      226.13     43.17 o 
  -9  33   2       86.41      114.82     55.64 o 
  -7  33   2     4858.48     4825.73    205.74 o 
  -5  33   2      219.72      168.53     40.64 o 
  -3  33   2      853.94      795.37     65.75 o 
  -1  33   2      136.98      180.37     38.85 o 
   1  33   2       12.16       90.34     34.63 o 
   3  33   2      130.68      138.09     42.65 o 
   5  33   2     3369.91     3375.15    164.12 o 
   7  33   2      129.84      131.23     41.88 o 
   9  33   2     1708.24     1726.67    120.17 o 
  11  33   2      705.20      611.66     60.25 o 
  13  33   2      118.51      149.32     39.59 o 
 -10  34   2       32.13      101.65     32.91 o 
  -8  34   2        0.98       -2.91     47.21 o 
  -6  34   2       14.03       22.58     53.15 o 
  -4  34   2       50.54       78.30     32.93 o 
  -2  34   2      160.63      163.78     38.09 o 
   0  34   2        2.55      105.35     29.23 o 
   2  34   2        6.30       75.69     29.99 o 
   4  34   2      231.64      250.56     37.03 o 
   6  34   2       73.90       36.99     38.19 o 
   8  34   2       40.75       52.06     31.77 o 
  10  34   2      116.00       70.99     33.84 o 
  -7  35   2       22.19      118.50     36.97 o 
  -5  35   2     1758.15     1467.64    125.12 o 
  -3  35   2       41.28      102.19     30.46 o 
  -1  35   2      114.75      157.41     35.48 o 
   1  35   2       46.21       91.03     36.12 o 
   3  35   2      377.18      274.61     51.52 o 
   5  35   2      516.82      403.44     59.62 o 
   7  35   2      883.82      723.98     64.07 o 
   0   1   3    10694.63    10417.33    152.02 o 
  -1   2   3    38491.18    41317.58    433.21 o 
   1   2   3    74573.45    72427.98    656.96 o 
  -2   3   3    10693.48    10461.31    139.64 o 
   0   3   3    77483.31    77600.92    657.54 o 
   2   3   3      845.49      946.14     35.31 o 
  -3   4   3     4189.44     4199.08     76.68 o 
  -1   4   3     5964.42     6006.07     99.83 o 
   1   4   3     2951.29     3037.67     52.12 o 
   3   4   3    38233.02    37601.08    148.70 o 
  -4   5   3       25.53      157.07     14.04 o 
  -2   5   3    15629.18    14968.58    260.64 o 
   0   5   3      121.02      111.83     10.76 o 
   2   5   3       17.34       45.25     12.86 o 
   4   5   3    66883.52    67609.22    470.84 o 
  -5   6   3       35.88      174.99     24.72 o 
  -3   6   3    70828.54    72411.13    623.12 o 
  -1   6   3    18327.36    17641.89    163.28 o 
   1   6   3    21792.45    21975.13    305.94 o 
   3   6   3     1835.17     1929.86     37.45 o 
   5   6   3    44641.25    48184.95    338.19 o 
  -6   7   3    64482.92    65315.68    357.88 o 
  -4   7   3     5758.32     5589.48     92.84 o 
  -2   7   3      359.89      308.40     25.63 o 
   0   7   3       63.01      141.61     11.19 o 
   2   7   3     5317.21     4888.31     76.18 o 
   4   7   3     5970.92     6346.09     97.52 o 
   6   7   3    86075.37    88711.78    650.90 o 
  -7   8   3      155.78      270.81     21.46 o 
  -5   8   3    30590.57    31853.21    507.81 o 
  -3   8   3    10979.50    10063.97    160.09 o 
  -1   8   3      974.51      732.13     23.69 o 
   1   8   3     2032.97     1789.95     37.39 o 
   3   8   3     4396.09     5107.23     79.29 o 
   5   8   3     8140.67     7484.38    110.04 o 
   7   8   3     3671.45     3602.10     68.42 o 
  -8   9   3    14493.90    12268.93    187.34 o 
  -6   9   3     3548.51     3736.73     85.97 o 
  -4   9   3    18642.79    18446.32    163.24 o 
  -2   9   3      857.23      645.99     27.09 o 
   0   9   3      373.57      463.03     24.80 o 
   2   9   3    10334.58    11292.59    152.85 o 
   4   9   3    24170.68    24002.78    211.16 o 
   6   9   3     2034.72     1921.48     38.37 o 
   8   9   3     2386.44     1814.69     58.31 o 
  -9  10   3     1608.29     1370.08     40.72 o 
  -7  10   3     3508.64     2782.63     55.21 o 
  -5  10   3     9003.99     8936.38    134.35 o 
  -3  10   3      106.97       51.24     16.42 o 
  -1  10   3    25794.91    25406.40    300.29 o 
   1  10   3     6051.09     5382.92     98.03 o 
   3  10   3    13723.53    13773.39    167.98 o 
   5  10   3     5039.15     5025.50     87.37 o 
   7  10   3     4287.15     3557.29     43.11 o 
   9  10   3     1513.13     1717.52     37.92 o 
 -10  11   3     9624.83     9443.85    126.83 o 
  -8  11   3     3982.87     4229.92     92.21 o 
  -6  11   3    23774.53    22006.55    208.41 o 
  -4  11   3      997.74     1014.48     40.16 o 
  -2  11   3     1941.39     1655.60     33.49 o 
   0  11   3    28393.57    29880.13    295.40 o 
   2  11   3    13999.76    13219.08    152.74 o 
   4  11   3     1766.95     1615.88     54.58 o 
   6  11   3     3416.89     2938.75     52.00 o 
   8  11   3       72.13       26.47     14.93 o 
  10  11   3       88.14      144.53     19.43 o 
 -11  12   3    10246.06    10350.13    146.74 o 
  -9  12   3     1016.34     1020.07     57.09 o 
  -7  12   3      275.10      255.79     28.06 o 
  -5  12   3      324.91      412.62     30.14 o 
  -3  12   3    15929.68    15619.84    195.96 o 
  -1  12   3     2180.34     1970.00     36.32 o 
   1  12   3    47987.52    52095.63    780.39 o 
   3  12   3    20456.35    20372.05    183.38 o 
   5  12   3     1336.63     1201.68     44.71 o 
   7  12   3      422.59      371.54     26.28 o 
   9  12   3     3467.71     3725.16     80.65 o 
  11  12   3      111.01      128.92     23.87 o 
 -12  13   3     2487.55     2668.50     61.82 o 
 -10  13   3     9265.89     9694.84    154.07 o 
  -8  13   3     7151.98     6292.02     94.74 o 
  -6  13   3      480.31      494.79     32.44 o 
  -4  13   3    31438.00    30504.22    257.16 o 
  -2  13   3    16754.29    17120.57    216.12 o 
   0  13   3     9552.68    10097.46    148.72 o 
   2  13   3    11347.96    12247.57    214.83 o 
   4  13   3    12644.95    12333.51    180.74 o 
   6  13   3      373.73      485.16     30.16 o 
   8  13   3       14.61       22.54     19.14 o 
  10  13   3     9227.54     9322.08    141.73 o 
  12  13   3      217.77      184.75     19.32 o 
 -13  14   3    10210.29    10160.99    137.31 o 
 -11  14   3     6156.21     5972.66    112.48 o 
  -9  14   3     3916.10     3714.42     94.80 o 
  -7  14   3       49.37      108.47     22.07 o 
  -5  14   3      642.28      509.31     28.28 o 
  -3  14   3     2032.92     1966.22    105.40 o 
  -1  14   3     4986.69     4754.74     86.36 o 
   1  14   3     4740.98     4260.09    109.07 o 
   3  14   3    12399.73    11382.29    169.07 o 
   5  14   3     1374.99     1118.81     35.43 o 
   7  14   3     2605.19     2581.84     67.58 o 
   9  14   3    10523.79    11050.07    154.82 o 
  11  14   3     1340.26     1288.12     46.45 o 
  13  14   3      116.07      177.97     24.60 o 
 -14  15   3      103.85      121.89     17.55 o 
 -12  15   3     5952.12     6026.10    138.68 o 
 -10  15   3     9395.88     9569.82    111.78 o 
  -8  15   3    11500.76    11759.84    174.09 o 
  -6  15   3     1311.48     1038.05     42.82 o 
  -4  15   3      574.34      524.85     32.40 o 
  -2  15   3     2736.46     2599.80     88.03 o 
   0  15   3    48319.34    50717.30    783.50 o 
   2  15   3    17571.51    17560.39    181.19 o 
   4  15   3      213.31      188.63     23.42 o 
   6  15   3     1747.74     1776.79     57.13 o 
   8  15   3     1021.21      820.69     41.27 o 
  10  15   3       42.74       49.90     23.13 o 
  12  15   3    10253.02    10530.58    140.78 o 
  14  15   3      600.38      596.15     45.88 o 
 -15  16   3     2281.97     2585.49     77.66 o 
 -13  16   3     1029.36     1061.41     63.25 o 
 -11  16   3     3657.08     3485.01     78.14 o 
  -9  16   3     9215.42     9506.20    126.23 o 
  -7  16   3      271.18      348.59     31.38 o 
  -5  16   3     2118.01     2238.81     62.67 o 
  -3  16   3     1074.41     1317.28     60.32 o 
  -1  16   3       33.86       55.85     22.21 o 
   1  16   3      504.37      337.55     28.60 o 
   3  16   3     1834.23     1748.25     72.65 o 
   5  16   3     1752.71     1324.22     32.35 o 
   7  16   3    15043.03    15873.73    216.16 o 
   9  16   3     8615.89     9105.92    151.39 o 
  11  16   3     5385.36     5460.53    116.35 o 
  13  16   3     1153.24     1123.62     58.13 o 
  15  16   3     1204.05     1102.66     63.06 o 
 -16  17   3      432.37      464.63     39.45 o 
 -14  17   3     8895.44     9180.34    170.23 o 
 -12  17   3      212.68      272.75     35.71 o 
 -10  17   3    14662.35    15279.56    286.54 o 
  -8  17   3     2008.03     1847.25     97.39 o 
  -6  17   3     1811.72     1548.27     85.99 o 
  -4  17   3      117.19       75.87     23.51 o 
  -2  17   3    26443.76    25720.12    253.69 o 
   0  17   3      811.90      732.56     43.03 o 
   2  17   3    17987.62    18204.19    260.19 o 
   4  17   3      894.62     1003.85     31.47 o 
   6  17   3     1762.41     1582.84     84.97 o 
   8  17   3      366.57      460.70     33.76 o 
  10  17   3     5510.47     5088.78     75.74 o 
  12  17   3     2902.59     2886.92     69.71 o 
  14  17   3     1287.45     1368.69     62.03 o 
  16  17   3     1891.65     1942.07     87.23 o 
 -17  18   3       84.95       92.71     23.55 o 
 -15  18   3     3914.96     3709.26     86.43 o 
 -13  18   3     1498.90     1541.70     77.97 o 
 -11  18   3      167.38      142.78     26.04 o 
  -9  18   3     1604.32     1657.24     79.40 o 
  -7  18   3    22154.69    22732.91    343.08 o 
  -5  18   3     7572.97     7644.75    156.60 o 
  -3  18   3    20077.70    20883.38    265.71 o 
  -1  18   3      371.91      466.43     27.69 o 
   1  18   3      120.84      146.63     26.00 o 
   3  18   3      122.36      118.49     23.30 o 
   5  18   3     9127.17     9642.11    149.31 o 
   7  18   3     1966.77     1703.71     57.23 o 
   9  18   3     7808.96     8191.76    160.16 o 
  11  18   3     2868.05     2972.08     93.80 o 
  13  18   3      996.41     1148.61     53.79 o 
  15  18   3     7594.93     8011.04    180.56 o 
  17  18   3        8.65        7.28     26.85 o 
 -18  19   3     1322.75     1304.87     71.04 o 
 -16  19   3     4924.90     5034.05    109.66 o 
 -14  19   3     2315.34     2410.34     57.51 o 
 -12  19   3     3119.80     3003.82     66.23 o 
 -10  19   3       43.91       61.70     31.63 o 
  -8  19   3     8552.20     8558.56    187.27 o 
  -6  19   3     4619.92     5039.00    100.54 o 
  -4  19   3     8262.19     8370.72    174.56 o 
  -2  19   3     1363.76     1530.07     64.10 o 
   0  19   3     6632.75     6383.15    147.47 o 
   2  19   3       28.53       26.50     13.60 o 
   4  19   3      761.21      758.88     49.01 o 
   6  19   3    11781.62    13049.20    205.74 o 
   8  19   3     1071.72     1065.74     63.66 o 
  10  19   3     6001.04     6422.75    207.26 o 
  12  19   3       16.12       53.71     20.99 o 
  14  19   3        0.19       74.15     22.10 o 
  16  19   3     1073.13     1155.76     56.95 o 
  18  19   3     6440.38     6677.62    212.08 o 
 -19  20   3      115.03       34.10     21.46 o 
 -17  20   3      868.98      839.70     52.00 o 
 -15  20   3     1496.60     1486.41     77.80 o 
 -13  20   3      614.42      554.15     38.07 o 
 -11  20   3      768.95      702.90     42.73 o 
  -9  20   3     1901.41     1860.87     66.53 o 
  -7  20   3     2107.17     2069.81     68.96 o 
  -5  20   3     8163.77     8045.60    174.16 o 
  -3  20   3     1264.74     1490.47     84.86 o 
  -1  20   3     4160.94     3680.16    107.08 o 
   1  20   3      429.56      577.53     52.18 o 
   3  20   3     1063.03     1061.93     64.26 o 
   5  20   3     1162.65     1339.30     71.10 o 
   7  20   3     1166.04     1164.70     67.15 o 
   9  20   3      789.62      943.84     55.59 o 
  11  20   3     1954.21     1930.37     69.90 o 
  13  20   3     8296.30     9066.47    188.28 o 
  15  20   3     3535.77     3236.59     75.52 o 
  17  20   3     9204.23    10076.80    184.92 o 
  19  20   3      960.96      806.01     45.60 o 
 -20  21   3       95.19      142.71     34.31 o 
 -18  21   3       60.09      142.48     32.87 o 
 -16  21   3     1596.87     1311.49     80.04 o 
 -14  21   3     9408.72     9832.77    205.11 o 
 -12  21   3      395.45      443.21     37.76 o 
 -10  21   3     1037.31     1093.48     60.21 o 
  -8  21   3     2066.25     2218.68     59.26 o 
  -6  21   3      121.82       80.20     23.01 o 
  -4  21   3    15843.26    16838.41    214.71 o 
  -2  21   3     8239.94     8443.70    182.95 o 
   0  21   3      434.31      465.08     36.96 o 
   2  21   3     1124.14      981.88     54.49 o 
   4  21   3     3836.10     4075.90     93.44 o 
   6  21   3     2370.68     2150.77     97.04 o 
   8  21   3     9682.48    10367.34    263.25 o 
  10  21   3       18.40        8.29     22.13 o 
  12  21   3     2466.60     2788.71    119.69 o 
  14  21   3      184.62      186.98     30.31 o 
  16  21   3     5995.67     5796.83    152.56 o 
  18  21   3       79.07       72.94     28.03 o 
  20  21   3     2319.13     2618.30    131.97 o 
 -21  22   3       81.61       95.65     28.81 o 
 -19  22   3      979.08     1002.05     71.55 o 
 -17  22   3     1350.50     1173.77     71.76 o 
 -15  22   3      180.04      149.74     25.05 o 
 -13  22   3     4330.65     4346.55    104.13 o 
 -11  22   3      467.25      417.66     34.77 o 
  -9  22   3     4039.56     4020.93    110.89 o 
  -7  22   3      360.09      314.17     40.67 o 
  -5  22   3      355.79      272.96     48.24 o 
  -3  22   3     1067.98      983.60     60.04 o 
  -1  22   3     6949.85     7145.06    165.54 o 
   1  22   3     5222.88     4885.05    118.22 o 
   3  22   3     9293.58    10513.77    199.89 o 
   5  22   3     2363.81     2333.90     76.24 o 
   7  22   3      174.82      123.95     30.62 o 
   9  22   3       32.78       46.97     20.29 o 
  11  22   3     2554.20     2876.17     77.35 o 
  13  22   3      648.87      583.24     45.62 o 
  15  22   3     3820.16     4084.37     98.22 o 
  17  22   3     1587.01     1335.34     76.80 o 
  19  22   3     1186.68     1264.38     82.80 o 
  21  22   3     2392.81     2277.31    145.82 o 
 -22  23   3        2.61       39.13     36.07 o 
 -20  23   3       29.53       70.33     27.66 o 
 -18  23   3     2286.11     2131.69     89.68 o 
 -16  23   3      360.93      417.28     37.13 o 
 -14  23   3     4030.65     3769.58     64.30 o 
 -12  23   3     2239.60     2377.31    131.77 o 
 -10  23   3     1476.78     1480.61     80.03 o 
  -8  23   3      294.04      341.86     44.94 o 
  -6  23   3     3324.65     3220.10     71.17 o 
  -4  23   3     3014.76     2856.92     78.63 o 
  -2  23   3     7468.91     7469.64    171.47 o 
   0  23   3        8.12       35.10     23.04 o 
   2  23   3     1106.11     1037.00    102.92 o 
   4  23   3       38.67       26.29     25.21 o 
   6  23   3      870.85      912.86     46.36 o 
   8  23   3     4825.95     4994.20     95.35 o 
  10  23   3     2361.65     2615.77     67.07 o 
  12  23   3      721.72      611.09     47.19 o 
  14  23   3      503.90      334.95     38.81 o 
  16  23   3      106.55       84.79     27.63 o 
  18  23   3     1118.72     1028.39     65.93 o 
  20  23   3      104.34      111.98     46.84 o 
  22  23   3      369.82      545.21     53.13 o 
 -23  24   3      333.23      265.32     31.41 o 
 -21  24   3      221.49      261.22     40.65 o 
 -19  24   3        2.55       36.54     34.62 o 
 -17  24   3      228.99      249.87     36.99 o 
 -15  24   3     2553.22     2414.81     92.06 o 
 -13  24   3        4.84       31.72     27.64 o 
 -11  24   3     7379.31     7586.87    146.71 o 
  -9  24   3      174.49      194.25     30.42 o 
  -7  24   3     5322.24     5251.66    124.42 o 
  -5  24   3      514.57      373.46     34.78 o 
  -3  24   3     1790.18     1945.60    101.72 o 
  -1  24   3      119.96       68.37     26.72 o 
   1  24   3     8416.82     8643.27    181.96 o 
   3  24   3     1651.29     1874.23    105.58 o 
   5  24   3     1263.78     1142.89     66.36 o 
   7  24   3     1901.49     2032.57     95.92 o 
   9  24   3      271.77      238.43     29.92 o 
  11  24   3     1328.14     1339.24     78.24 o 
  13  24   3       45.71       53.58     34.64 o 
  15  24   3        6.70       47.76     31.13 o 
  17  24   3      697.40      685.25     54.54 o 
  19  24   3     2229.93     2061.17    111.13 o 
  21  24   3      352.83      250.06     40.80 o 
  23  24   3      954.46      848.58     72.35 o 
 -24  25   3        6.15       60.70     32.96 o 
 -22  25   3       35.30       43.66     39.72 o 
 -20  25   3      747.98      796.09     65.64 o 
 -18  25   3      360.18      424.86     51.60 o 
 -16  25   3     2311.20     2308.34    119.37 o 
 -14  25   3        6.44       44.87     29.06 o 
 -12  25   3      589.39      469.45     52.35 o 
 -10  25   3       20.48      110.82     39.89 o 
  -8  25   3     4438.15     4706.01    142.42 o 
  -6  25   3       98.83      101.41     24.88 o 
  -4  25   3     2269.15     2321.67    103.41 o 
  -2  25   3        4.28       21.51     26.37 o 
   0  25   3        2.04       32.84     25.94 o 
   2  25   3     3512.80     3672.14    103.79 o 
   4  25   3      150.46      148.21     35.00 o 
   6  25   3     3037.49     2979.41    101.10 o 
   8  25   3     1935.16     1962.49     66.76 o 
  10  25   3      530.94      478.93     38.48 o 
  12  25   3        4.35        0.29     29.27 o 
  14  25   3     2441.72     2407.07     97.58 o 
  16  25   3      159.99      144.54     29.83 o 
  18  25   3      772.66      901.79     61.38 o 
  20  25   3      288.82      416.61     51.94 o 
  22  25   3      143.74      172.74     40.74 o 
  24  25   3      235.16      209.22     39.53 o 
 -23  26   3       56.84       67.66     39.01 o 
 -21  26   3      227.76      147.64     32.55 o 
 -19  26   3        3.41       39.37     31.25 o 
 -17  26   3      350.60      420.10     47.24 o 
 -15  26   3        0.38       14.67     25.87 o 
 -13  26   3     2391.69     2710.66    125.01 o 
 -11  26   3      412.20      491.86     40.81 o 
  -9  26   3     1167.68     1140.40     60.91 o 
  -7  26   3       26.76       59.12     33.75 o 
  -5  26   3     1539.79     1552.23     86.63 o 
  -3  26   3      890.47     1018.16     61.94 o 
  -1  26   3      159.96      182.75     35.78 o 
   1  26   3       72.41       24.09     33.60 o 
   3  26   3     1389.25     1261.16     77.60 o 
   5  26   3     3271.09     3464.05    142.40 o 
   7  26   3     4382.46     4069.60    108.80 o 
   9  26   3     4129.49     4319.93    104.64 o 
  11  26   3     2307.08     2178.26    112.28 o 
  13  26   3     1016.49     1091.80     87.80 o 
  15  26   3       18.41       20.67     28.83 o 
  17  26   3      560.47      517.51     48.35 o 
  19  26   3      330.90      263.23     56.17 o 
  21  26   3      872.98      788.64     56.99 o 
  23  26   3       39.35       57.28     29.36 o 
 -20  27   3      257.51      179.18     31.62 o 
 -18  27   3     1163.12     1036.96     75.34 o 
 -16  27   3       20.15       38.79     26.50 o 
 -14  27   3      542.45      423.72     44.41 o 
 -12  27   3        4.81       70.11     24.25 o 
 -10  27   3      694.70      697.38     46.73 o 
  -8  27   3     2431.91     2447.22    117.87 o 
  -6  27   3     1648.12     1896.26    108.94 o 
  -4  27   3        1.11       86.46     35.60 o 
  -2  27   3      418.46      542.03     50.98 o 
   0  27   3      524.15      603.52     52.37 o 
   2  27   3     2409.12     2302.34    106.70 o 
   4  27   3     4329.81     4553.59    115.05 o 
   6  27   3      319.12      306.78     46.26 o 
   8  27   3       35.33       29.03     28.63 o 
  10  27   3      698.36      753.55     56.63 o 
  12  27   3     2401.63     2364.81    107.80 o 
  14  27   3      762.41      782.62     55.75 o 
  16  27   3     1455.47     1768.01    118.59 o 
  18  27   3        0.88       46.78     29.95 o 
  20  27   3      108.92      158.23     31.71 o 
 -19  28   3       12.35       57.95     36.75 o 
 -17  28   3      472.01      354.13     51.74 o 
 -15  28   3      250.57      240.67     36.89 o 
 -13  28   3      181.94      112.47     29.00 o 
 -11  28   3      207.16      254.21     34.92 o 
  -9  28   3     1762.31     1701.72    101.85 o 
  -7  28   3      246.82      278.19     43.18 o 
  -5  28   3     1902.70     1812.01    109.05 o 
  -3  28   3      137.88      184.47     37.32 o 
  -1  28   3      764.55      714.04     54.09 o 
   1  28   3       33.13       53.04     32.67 o 
   3  28   3     1457.42     1413.56     84.23 o 
   5  28   3      322.19      266.59     46.72 o 
   7  28   3     1421.69     1411.65     94.41 o 
   9  28   3     1535.62     1382.66     70.88 o 
  11  28   3      727.54      605.42     66.03 o 
  13  28   3      726.42      832.43     69.46 o 
  15  28   3      281.80      299.58     43.58 o 
  17  28   3      229.62      235.06     43.90 o 
  19  28   3      173.60      162.87     36.98 o 
 -18  29   3      141.68       89.65     35.45 o 
 -16  29   3      838.71      877.48     71.47 o 
 -14  29   3      433.49      340.92     46.07 o 
 -12  29   3       53.00       40.44     28.81 o 
 -10  29   3      522.20      440.07     53.18 o 
  -8  29   3     1469.56     1328.67     84.81 o 
  -6  29   3     1056.13     1026.99     60.81 o 
  -4  29   3        6.89       16.06     31.54 o 
  -2  29   3      154.24      112.60     35.33 o 
   0  29   3      131.82      119.84     34.79 o 
   2  29   3     1689.21     1659.22     89.19 o 
   4  29   3     1044.98      946.77     69.38 o 
   6  29   3       56.28      133.87     32.53 o 
   8  29   3      292.11      234.64     38.00 o 
  10  29   3      585.23      496.97     56.03 o 
  12  29   3      323.71      331.90     59.14 o 
  14  29   3     1213.63     1204.35     78.73 o 
  16  29   3       22.78       78.50     41.31 o 
  18  29   3       63.20      156.00     36.69 o 
 -17  30   3       74.47       80.71     32.36 o 
 -15  30   3     1111.51      938.77     75.61 o 
 -13  30   3        3.34       84.93     30.53 o 
 -11  30   3        8.01       36.97     30.73 o 
  -9  30   3        5.24       80.16     34.83 o 
  -7  30   3     2915.43     3167.96    111.49 o 
  -5  30   3      308.99      329.79     45.88 o 
  -3  30   3     2434.13     2156.13    170.81 o 
  -1  30   3       20.35        6.88     32.23 o 
   1  30   3      325.40      232.29     40.33 o 
   3  30   3      754.16      803.53     68.40 o 
   5  30   3       14.24       70.63     34.55 o 
   7  30   3        0.92      110.06     34.68 o 
   9  30   3      362.65      295.37     39.97 o 
  11  30   3      790.70      778.32     64.67 o 
  13  30   3     1306.08     1133.86     86.68 o 
  15  30   3      941.21      853.74     73.28 o 
  17  30   3        1.59       84.60     39.44 o 
 -14  31   3       31.90       69.54     30.07 o 
 -12  31   3      521.46      451.50     40.86 o 
 -10  31   3      153.04      197.53     35.83 o 
  -8  31   3      729.31      739.17     58.28 o 
  -6  31   3      395.49      339.96     47.82 o 
  -4  31   3        0.85      -38.84     38.84 o 
  -2  31   3     1938.13     1763.81    106.00 o 
   0  31   3       10.57       29.00     31.89 o 
   2  31   3      138.83       74.38     34.81 o 
   4  31   3     2017.10     1972.50    121.35 o 
   6  31   3       77.82       47.48     28.13 o 
   8  31   3      575.17      514.18     53.66 o 
  10  31   3      304.75      278.14     47.59 o 
  12  31   3      132.71      157.49     36.42 o 
  14  31   3      385.61      410.42     52.43 o 
 -13  32   3       57.82       77.11     29.12 o 
 -11  32   3       22.91      106.57     32.69 o 
  -9  32   3      133.48      188.28     34.96 o 
  -7  32   3        0.07      -25.74     28.18 o 
  -5  32   3     1099.28     1113.76     70.17 o 
  -3  32   3      337.50      214.25     37.92 o 
  -1  32   3     1729.53     1540.99     85.71 o 
   1  32   3      404.27      391.38     44.75 o 
   3  32   3      605.59      657.17     55.92 o 
   5  32   3      685.93      655.11     59.76 o 
   7  32   3       69.00      135.29     45.20 o 
   9  32   3        2.44       59.70     31.92 o 
  11  32   3      530.63      457.70     41.20 o 
  13  32   3      556.47      477.90     63.81 o 
 -10  33   3      566.41      441.94     53.60 o 
  -8  33   3       48.07      118.56     32.20 o 
  -6  33   3      145.68      173.06     37.82 o 
  -4  33   3      329.60      262.50     41.25 o 
  -2  33   3      256.38      261.45     37.10 o 
   0  33   3      525.56      513.67     47.52 o 
   2  33   3      469.00      478.68     43.83 o 
   4  33   3      182.35      106.66     42.42 o 
   6  33   3      198.98      200.71     33.85 o 
   8  33   3     1098.89      897.45     74.14 o 
  10  33   3      137.84      158.58     42.84 o 
  -7  34   3       95.19      120.94     30.72 o 
  -5  34   3      115.01      161.82     37.27 o 
  -3  34   3      434.85      374.98     54.44 o 
  -1  34   3     1011.36      842.97     74.10 o 
   1  34   3      720.78      775.06     64.90 o 
   3  34   3      619.70      525.29     61.59 o 
   5  34   3      143.67      154.26     32.78 o 
   7  34   3      206.56      164.74     38.08 o 
   1   1   4     6513.57     7524.15    130.18 o 
   0   2   4     2331.90     2790.38     73.65 o 
   2   2   4    61032.06    57520.56    481.44 o 
  -1   3   4       97.66      128.22     22.44 o 
   1   3   4     8894.95     8806.53    134.12 o 
   3   3   4    11281.43    12160.39    128.39 o 
  -2   4   4    24218.46    23223.37    275.09 o 
   0   4   4    20192.23    18284.03    151.96 o 
   2   4   4     2966.01     2499.15     59.20 o 
   4   4   4     3547.95     3133.11     84.79 o 
  -3   5   4     7350.79     7536.08    119.20 o 
  -1   5   4    16184.46    16911.19    213.20 o 
   1   5   4     2119.49     2217.31     60.45 o 
   3   5   4    18773.94    17960.43    198.93 o 
   5   5   4     2037.90     2845.74     66.76 o 
  -4   6   4    64470.42    66521.37    478.57 o 
  -2   6   4        4.98       98.83     16.03 o 
   0   6   4     9321.88     8913.51    125.66 o 
   2   6   4      503.96      574.91     34.80 o 
   4   6   4    31292.31    32290.53    208.55 o 
   6   6   4     1156.57     1600.59     51.91 o 
  -5   7   4     9500.43    10213.03    159.14 o 
  -3   7   4     5916.46     6014.47     99.08 o 
  -1   7   4      695.54      493.92     31.85 o 
   1   7   4    12399.26    12047.78    124.87 o 
   3   7   4      926.42     1486.14     56.39 o 
   5   7   4     9146.91     9164.93    130.58 o 
   7   7   4     2674.18     2993.87     86.25 o 
  -6   8   4    72715.86    71669.79   1270.73 o 
  -4   8   4     1797.14     1785.15     82.27 o 
  -2   8   4    16937.66    17022.88    231.11 o 
   0   8   4     7523.94     7283.89    104.94 o 
   2   8   4     2078.80     2254.79     43.98 o 
   4   8   4     3221.50     3033.73     62.29 o 
   6   8   4    36415.88    36566.02    297.00 o 
   8   8   4     3413.75     3427.13     92.94 o 
  -7   9   4       90.89       77.37     21.30 o 
  -5   9   4     2027.87     1790.84    198.44 o 
  -3   9   4        9.89       76.12     21.58 o 
  -1   9   4     5932.59     6015.63     89.89 o 
   1   9   4     5780.35     6238.52    126.40 o 
   3   9   4     4144.83     3673.26     81.34 o 
   5   9   4     8470.42     9831.09    140.74 o 
   7   9   4      645.88      546.29     33.86 o 
   9   9   4     5027.77     5634.27     85.46 o 
  -8  10   4    11527.58    11015.68    165.93 o 
  -6  10   4      928.24     1139.34     51.86 o 
  -4  10   4    31702.27    32534.61    257.53 o 
  -2  10   4     5232.73     5095.29     76.34 o 
   0  10   4     5324.60     5318.28     77.73 o 
   2  10   4    13976.05    14721.03    149.58 o 
   4  10   4       34.79       72.85     26.40 o 
   6  10   4    24672.35    25209.72    355.85 o 
   8  10   4    18322.83    18112.00    191.11 o 
  10  10   4       20.81      100.49     17.59 o 
  -9  11   4      167.92      179.25     25.15 o 
  -7  11   4      607.28      659.35     38.56 o 
  -5  11   4      876.76     1080.54     46.12 o 
  -3  11   4     7818.02     7403.80    128.37 o 
  -1  11   4    27198.01    28588.56    280.58 o 
   1  11   4     2380.03     1938.70    158.06 o 
   3  11   4      866.33     1171.67     43.88 o 
   5  11   4       93.93      155.50     32.04 o 
   7  11   4     7958.00     8889.78    139.44 o 
   9  11   4      519.78      467.12     28.76 o 
  11  11   4     5018.31     4905.27     82.58 o 
 -10  12   4     1564.39     1841.86     87.18 o 
  -8  12   4     9253.71    10157.38    166.21 o 
  -6  12   4     1755.30     1651.49     40.10 o 
  -4  12   4       79.10       48.11     29.95 o 
  -2  12   4     4636.34     4679.28     88.97 o 
   0  12   4    58782.94    64727.38    537.90 o 
   2  12   4     6044.87     7035.56    122.35 o 
   4  12   4    39348.37    40386.11    384.98 o 
   6  12   4     4861.06     4544.23     90.47 o 
   8  12   4     2124.85     1826.08     51.12 o 
  10  12   4     1142.20     1098.96     44.37 o 
  12  12   4    10435.35    10970.48    165.01 o 
 -11  13   4     4329.16     4383.41     87.14 o 
  -9  13   4     8136.35     8551.21    166.18 o 
  -7  13   4      722.69      880.27     40.86 o 
  -5  13   4      271.65      290.33     25.06 o 
  -3  13   4    10600.95    11098.23    164.39 o 
  -1  13   4     1814.49     1389.24     48.84 o 
   1  13   4     6621.48     6835.17    128.11 o 
   3  13   4       74.19       99.19     25.66 o 
   5  13   4     1629.67     1516.29     76.04 o 
   7  13   4     1465.48     1414.87     53.49 o 
   9  13   4     3381.33     3057.42     75.85 o 
  11  13   4        3.51       26.05     19.14 o 
  13  13   4      561.36      508.33     49.08 o 
 -12  14   4     1994.57     2120.45     61.65 o 
 -10  14   4    16560.83    17028.13    189.49 o 
  -8  14   4      223.12      215.40     31.86 o 
  -6  14   4     2428.27     2466.01     61.44 o 
  -4  14   4      227.27      204.85     22.54 o 
  -2  14   4     4156.32     3968.41    121.98 o 
   0  14   4     2599.17     2248.21    115.46 o 
   2  14   4    41174.80    43052.75    374.31 o 
   4  14   4      919.85      601.93     36.61 o 
   6  14   4     9540.05     9255.15    159.68 o 
   8  14   4      228.33      289.27     29.58 o 
  10  14   4     1107.64     1249.57     53.69 o 
  12  14   4    17010.12    16853.61    275.18 o 
  14  14   4     1929.53     1953.64     62.25 o 
 -13  15   4      544.60      501.86     30.38 o 
 -11  15   4      185.33      280.29     28.38 o 
  -9  15   4     6917.40     6838.72    175.06 o 
  -7  15   4      718.97      707.48     43.60 o 
  -5  15   4     2293.47     2160.47     64.52 o 
  -3  15   4      148.46      112.25     26.55 o 
  -1  15   4     3603.42     3489.20     96.16 o 
   1  15   4     1828.54     1887.34     50.63 o 
   3  15   4       55.03      113.86     32.83 o 
   5  15   4     7728.50     7615.29    154.33 o 
   7  15   4     1194.59     1116.61     49.48 o 
   9  15   4     1842.04     1982.75     55.28 o 
  11  15   4     3550.91     3338.08     77.86 o 
  13  15   4     1792.03     1827.61     70.64 o 
  15  15   4      144.78      169.22     28.33 o 
 -14  16   4       21.84       34.89     18.56 o 
 -12  16   4     2787.61     2901.48     56.36 o 
 -10  16   4      142.58      183.47     30.65 o 
  -8  16   4    14534.89    13966.44    259.93 o 
  -6  16   4     6106.52     6019.74     96.39 o 
  -4  16   4     1913.86     2046.98     78.94 o 
  -2  16   4     9691.94    10318.03    154.64 o 
   0  16   4     1439.36     1371.76     53.32 o 
   2  16   4     5702.24     5508.61    119.94 o 
   4  16   4    11374.08    11181.32    152.00 o 
   6  16   4     2370.64     2531.92     77.09 o 
   8  16   4      722.97      642.54     40.87 o 
  10  16   4    10474.12    11199.57    139.45 o 
  12  16   4     1504.50     1674.44     87.88 o 
  14  16   4     3347.24     2940.58     57.80 o 
  16  16   4      165.45      218.34     30.74 o 
 -15  17   4     2839.51     2786.10     79.50 o 
 -13  17   4      241.36      317.96     34.68 o 
 -11  17   4      561.91      687.82     40.25 o 
  -9  17   4     2870.17     2746.02    104.72 o 
  -7  17   4      526.48      551.08     46.12 o 
  -5  17   4     2199.38     2082.40    106.73 o 
  -3  17   4     6528.82     6678.78    133.70 o 
  -1  17   4      846.86      930.09     53.27 o 
   1  17   4      158.47      187.78     31.01 o 
   3  17   4    11284.50    11514.21    171.52 o 
   5  17   4      826.84      772.88     42.28 o 
   7  17   4      781.00      658.94     46.72 o 
   9  17   4     2493.00     2355.34     60.30 o 
  11  17   4     2360.66     2157.92     98.48 o 
  13  17   4       17.99       73.92     24.69 o 
  15  17   4     2219.53     2159.94     84.30 o 
  17  17   4        7.97       54.90     23.74 o 
 -16  18   4     1657.63     1602.36     86.41 o 
 -14  18   4     1281.64     1575.83     79.07 o 
 -12  18   4     1149.67     1139.81     68.65 o 
 -10  18   4     6079.81     6473.11    168.69 o 
  -8  18   4      736.48      743.55     43.43 o 
  -6  18   4     1729.59     1787.81     66.72 o 
  -4  18   4    21685.07    23494.58    290.53 o 
  -2  18   4      946.34     1043.01     53.84 o 
   0  18   4     6260.12     5938.23     95.46 o 
   2  18   4     1834.60     1911.03     63.59 o 
   4  18   4       49.73       58.79     19.10 o 
   6  18   4     1342.65     1437.24     72.63 o 
   8  18   4    10080.47    10181.53    168.47 o 
  10  18   4      130.35      152.10     26.11 o 
  12  18   4     3225.70     3246.95     65.40 o 
  14  18   4       31.40      118.69     24.13 o 
  16  18   4      367.16      370.08     36.42 o 
  18  18   4     1018.21      996.22     63.53 o 
 -17  19   4     2540.26     2494.64    119.23 o 
 -15  19   4      306.80      304.53     32.88 o 
 -13  19   4     2586.48     2548.69     88.18 o 
 -11  19   4      934.06      938.22     53.39 o 
  -9  19   4      244.29      239.48     34.60 o 
  -7  19   4     1079.52     1058.02     56.40 o 
  -5  19   4      116.12      127.88     23.90 o 
  -3  19   4      279.35      272.01     31.83 o 
  -1  19   4       23.84       45.32     22.98 o 
   1  19   4      552.05      548.04     36.74 o 
   3  19   4      128.49      124.32     33.42 o 
   5  19   4     4288.37     4039.95     84.86 o 
   7  19   4      131.28      142.93     28.72 o 
   9  19   4       59.59       61.29     22.42 o 
  11  19   4      241.93      213.70     32.20 o 
  13  19   4       32.51       24.77     26.53 o 
  15  19   4       28.86      124.23     30.33 o 
  17  19   4     1519.90     1574.60     75.11 o 
  19  19   4      160.47      151.45     28.23 o 
 -18  20   4     1028.63     1120.89     82.10 o 
 -16  20   4      415.16      308.88     41.68 o 
 -14  20   4     7184.71     7281.57    142.77 o 
 -12  20   4     1205.14     1424.81     78.54 o 
 -10  20   4       11.72       26.92     23.34 o 
  -8  20   4      645.78      633.18     38.39 o 
  -6  20   4     4610.22     4780.79     68.36 o 
  -4  20   4      163.36      126.28     32.88 o 
  -2  20   4     6602.73     6687.03    153.46 o 
   0  20   4      194.35      184.21     34.56 o 
   2  20   4     3722.52     3752.10     74.89 o 
   4  20   4     3331.38     3470.82     62.04 o 
   6  20   4     1075.15     1089.13     58.19 o 
   8  20   4     3821.02     3930.46     72.23 o 
  10  20   4     5772.89     5736.66    123.09 o 
  12  20   4      841.52      816.39     52.42 o 
  14  20   4     7594.29     8347.30    161.91 o 
  16  20   4     4078.98     4217.22    124.59 o 
  18  20   4        2.02       29.88     31.30 o 
  20  20   4     1609.71     1588.25     95.58 o 
 -19  21   4      586.96      532.35     59.07 o 
 -17  21   4        4.31       83.13     33.96 o 
 -15  21   4      123.46       88.49     30.85 o 
 -13  21   4      163.84      218.55     31.22 o 
 -11  21   4      236.23      220.60     28.67 o 
  -9  21   4     1665.04     1696.53     88.42 o 
  -7  21   4     1834.96     1816.69     94.91 o 
  -5  21   4       30.48       15.90     29.08 o 
  -3  21   4     2302.56     2132.90     97.64 o 
  -1  21   4      206.89      172.70     32.67 o 
   1  21   4      939.90      947.44     53.92 o 
   3  21   4     3075.10     2963.58     79.68 o 
   5  21   4     1278.94     1224.52     66.75 o 
   7  21   4     2332.13     2218.24     63.97 o 
   9  21   4     1796.23     1625.44     75.59 o 
  11  21   4      220.12      199.02     40.96 o 
  13  21   4      986.64      999.65     73.03 o 
  15  21   4      206.66      168.53     29.36 o 
  17  21   4       19.35       55.33     26.69 o 
  19  21   4        1.34       62.48     26.47 o 
  21  21   4      399.59      366.86     43.41 o 
 -20  22   4      485.62      593.85     55.71 o 
 -18  22   4        1.36       99.32     34.71 o 
 -16  22   4     5078.87     5281.81    158.15 o 
 -14  22   4      519.13      588.61     44.34 o 
 -12  22   4     3664.33     3698.32    121.64 o 
 -10  22   4     1184.24     1178.98     66.17 o 
  -8  22   4      428.34      538.70     50.55 o 
  -6  22   4       22.34       61.76     24.91 o 
  -4  22   4     3946.04     4136.02    114.01 o 
  -2  22   4      216.82      256.49     38.21 o 
   0  22   4      420.30      487.67     44.09 o 
   2  22   4     1341.78     1212.12     75.32 o 
   4  22   4      819.62      892.50     56.09 o 
   6  22   4     4833.25     5000.57    117.34 o 
   8  22   4     2737.52     2662.66     73.81 o 
  10  22   4       33.47       97.04     27.03 o 
  12  22   4     2084.09     2157.96    116.10 o 
  14  22   4     1554.68     1360.74     72.62 o 
  16  22   4      928.02      856.54     54.42 o 
  18  22   4     4096.94     4150.35    155.91 o 
  20  22   4      122.07       72.47     34.07 o 
  22  22   4      494.27      499.21     63.30 o 
 -21  23   4       14.93       62.47     33.46 o 
 -19  23   4      577.66      559.79     60.39 o 
 -17  23   4      112.61      108.22     36.86 o 
 -15  23   4       28.45       87.47     27.30 o 
 -13  23   4      668.02      585.55     41.38 o 
 -11  23   4      294.37      231.13     36.36 o 
  -9  23   4        3.99       23.70     26.57 o 
  -7  23   4     1614.43     1563.31    111.25 o 
  -5  23   4     1725.08     1452.91     85.99 o 
  -3  23   4       47.32       54.42     35.32 o 
  -1  23   4     1807.42     1872.28    103.78 o 
   1  23   4     1174.82     1211.67     67.67 o 
   3  23   4       16.09       56.71     38.18 o 
   5  23   4      894.45      943.27     54.85 o 
   7  23   4      254.24      130.20     31.04 o 
   9  23   4      282.06      437.18     40.00 o 
  11  23   4     2833.34     2827.04    126.21 o 
  13  23   4        6.67        9.22     30.50 o 
  15  23   4      508.41      582.86     46.41 o 
  17  23   4      207.63      174.06     32.14 o 
  19  23   4        1.52       85.49     31.36 o 
  21  23   4       74.81      119.93     32.58 o 
  23  23   4      452.85      450.92     57.95 o 
 -22  24   4       97.25      157.31     32.49 o 
 -20  24   4      139.83      164.50     37.10 o 
 -18  24   4      725.43      827.61     68.36 o 
 -16  24   4      192.05      144.81     33.80 o 
 -14  24   4     5426.42     5660.20    157.51 o 
 -12  24   4     1463.57     1407.11     88.07 o 
 -10  24   4     1030.70     1028.98     58.65 o 
  -8  24   4     7130.25     7599.09    148.05 o 
  -6  24   4       51.64       98.53     26.41 o 
  -4  24   4       40.70       89.99     25.55 o 
  -2  24   4     1684.07     1784.99     98.30 o 
   0  24   4      226.08      265.52     32.14 o 
   2  24   4        5.40       65.55     30.05 o 
   4  24   4     4461.93     4210.54    135.26 o 
   6  24   4      112.98      116.66     25.82 o 
   8  24   4     3232.16     3450.16     94.42 o 
  10  24   4        0.28       16.61     40.77 o 
  12  24   4      313.00      189.93     31.52 o 
  14  24   4       71.24      115.25     22.07 o 
  16  24   4     2256.18     2161.83    117.66 o 
  18  24   4        2.24      -27.43     38.39 o 
  20  24   4     2218.72     2236.63    135.76 o 
  22  24   4      291.76      182.06     35.28 o 
 -21  25   4      639.48      583.71     65.30 o 
 -19  25   4       15.13       51.00     36.58 o 
 -17  25   4      416.77      438.81     54.85 o 
 -15  25   4      351.23      279.75     38.46 o 
 -13  25   4       11.51       55.96     36.85 o 
 -11  25   4      452.29      367.12     40.11 o 
  -9  25   4      408.81      350.26     40.06 o 
  -7  25   4      548.39      623.14     52.56 o 
  -5  25   4        3.53       68.13     26.91 o 
  -3  25   4      843.13      833.74     52.82 o 
  -1  25   4        3.87       11.70     29.43 o 
   1  25   4      576.09      713.63     51.79 o 
   3  25   4        7.12       37.01     37.76 o 
   5  25   4      920.34     1217.18     62.38 o 
   7  25   4       24.30       58.36     33.64 o 
   9  25   4      813.42      645.45     50.77 o 
  11  25   4       59.82      130.49     42.15 o 
  13  25   4     1723.17     1603.17    113.14 o 
  15  25   4      148.31      161.34     35.59 o 
  17  25   4      131.97      193.54     43.61 o 
  19  25   4      235.53      274.58     48.93 o 
  21  25   4       73.06      113.99     39.43 o 
 -20  26   4       33.34      103.05     34.87 o 
 -18  26   4      251.99      173.76     34.49 o 
 -16  26   4     1224.68     1246.13     92.04 o 
 -14  26   4       48.74      116.80     32.44 o 
 -12  26   4      867.84      964.37     69.73 o 
 -10  26   4     6059.39     6147.51    166.08 o 
  -8  26   4       91.28      105.08     25.74 o 
  -6  26   4     1123.61     1172.82     69.66 o 
  -4  26   4       21.46       51.88     27.32 o 
  -2  26   4      338.19      452.51     50.15 o 
   0  26   4       43.86        9.68     28.38 o 
   2  26   4     2505.37     2489.47    128.24 o 
   4  26   4       47.58       72.12     25.75 o 
   6  26   4     3472.84     3769.68    187.34 o 
   8  26   4     1213.72     1048.29     75.53 o 
  10  26   4     2324.55     2427.88    144.15 o 
  12  26   4     1288.21     1329.40     84.84 o 
  14  26   4     1170.81      981.83     71.55 o 
  16  26   4      149.45      194.88     41.65 o 
  18  26   4     1114.60      848.19     79.03 o 
  20  26   4       92.27       60.34     44.07 o 
 -19  27   4       42.59      125.66     31.97 o 
 -17  27   4      153.61      154.11     42.89 o 
 -15  27   4       50.11      108.88     30.75 o 
 -13  27   4      757.87      714.39     56.39 o 
 -11  27   4        2.80       35.38     32.09 o 
  -9  27   4      529.01      570.91     59.86 o 
  -7  27   4        1.96       28.96     30.70 o 
  -5  27   4       19.62       93.10     28.83 o 
  -3  27   4       40.82       91.05     29.17 o 
  -1  27   4      745.30      799.01     59.26 o 
   1  27   4      650.17      586.02     59.53 o 
   3  27   4      609.03      871.56     79.71 o 
   5  27   4      386.54      334.52     42.68 o 
   7  27   4        3.00       15.58     40.35 o 
   9  27   4       11.61       86.48     30.16 o 
  11  27   4      643.09      599.36     63.44 o 
  13  27   4       33.20       79.29     31.43 o 
  15  27   4       59.34      124.37     37.66 o 
  17  27   4      203.27      188.31     43.89 o 
  19  27   4        5.14       83.10     30.15 o 
 -18  28   4       17.88       53.32     33.54 o 
 -16  28   4      717.24      584.21     58.50 o 
 -14  28   4       16.70       94.05     31.96 o 
 -12  28   4      375.94      495.49     45.08 o 
 -10  28   4       66.98       77.07     29.88 o 
  -8  28   4     4597.42     4427.34    157.81 o 
  -6  28   4        8.87       15.53     34.82 o 
  -4  28   4      897.24      971.43     72.20 o 
  -2  28   4      669.26      685.78     54.06 o 
   0  28   4       25.92       77.95     39.00 o 
   2  28   4      540.82      536.11     50.11 o 
   4  28   4     3636.73     3820.30    154.19 o 
   6  28   4      738.63      499.25     55.58 o 
   8  28   4     2365.11     2508.76    187.63 o 
  10  28   4     1428.95     1186.04     85.31 o 
  12  28   4       23.80       33.75     38.93 o 
  14  28   4     1832.12     1979.82    124.75 o 
  16  28   4      114.31       76.62     36.06 o 
  18  28   4       12.90      108.48     32.66 o 
 -15  29   4      304.30      264.24     41.60 o 
 -13  29   4        2.70       59.72     28.72 o 
 -11  29   4      513.27      460.71     62.12 o 
  -9  29   4       65.33       99.49     32.72 o 
  -7  29   4       18.14       73.14     29.04 o 
  -5  29   4        3.82        2.86     33.81 o 
  -3  29   4     1109.13     1048.53     71.19 o 
  -1  29   4        0.29       69.65     33.51 o 
   1  29   4        5.44       -2.08     32.69 o 
   3  29   4     1099.79      931.28     64.74 o 
   5  29   4      162.89      191.70     34.99 o 
   7  29   4      900.76      973.63     63.44 o 
   9  29   4       33.99       34.32     38.30 o 
  11  29   4      208.20      185.08     33.83 o 
  13  29   4       58.54       66.31     30.19 o 
  15  29   4      109.63      159.94     33.40 o 
 -14  30   4      250.65      173.89     49.09 o 
 -12  30   4      447.36      367.67     36.38 o 
 -10  30   4      872.50      873.70     60.21 o 
  -8  30   4      153.63      161.51     36.38 o 
  -6  30   4     1299.12     1366.13     97.69 o 
  -4  30   4     1431.29     1345.43     89.02 o 
  -2  30   4      104.95      105.29     39.66 o 
   0  30   4      980.65      925.81     64.37 o 
   2  30   4       80.53      183.96     39.16 o 
   4  30   4      402.94      486.56     45.77 o 
   6  30   4      386.09      378.05     53.78 o 
   8  30   4     1626.18     1375.13     96.34 o 
  10  30   4      222.06      192.44     36.71 o 
  12  30   4      907.85      865.43     76.66 o 
  14  30   4        1.22       28.10     27.78 o 
 -11  31   4       48.13       81.68     34.77 o 
  -9  31   4        5.36        0.34     34.32 o 
  -7  31   4      186.03      225.24     37.06 o 
  -5  31   4      392.93      310.10     44.63 o 
  -3  31   4      457.76      485.63     67.40 o 
  -1  31   4      205.01      149.64     41.56 o 
   1  31   4       60.05      101.48     31.25 o 
   3  31   4        7.39       68.89     33.87 o 
   5  31   4      784.05      805.68     64.40 o 
   7  31   4       10.61       12.66     35.62 o 
   9  31   4      497.51      556.09     60.80 o 
  11  31   4       49.15       48.00     34.82 o 
  -8  32   4       65.59      140.72     33.78 o 
  -6  32   4        8.67       36.69     31.82 o 
  -4  32   4        9.13       68.27     35.84 o 
  -2  32   4     3285.59     2985.97    150.81 o 
   0  32   4      134.95       95.98     32.60 o 
   2  32   4     2064.64     2033.79    121.28 o 
   4  32   4      289.28      270.82     42.65 o 
   6  32   4       62.35      153.31     38.40 o 
   8  32   4      151.23      141.36     42.81 o 
  -5  33   4      606.87      603.87     55.51 o 
  -3  33   4        2.15       93.59     30.87 o 
  -1  33   4      239.92      256.39     40.01 o 
   1  33   4        7.41      128.47     42.22 o 
   3  33   4      349.35      294.35     69.94 o 
   5  33   4       64.13      137.25     33.89 o 
   0   1   5        1.63       22.61     17.06 o 
  -1   2   5      945.98     1216.65     45.13 o 
   1   2   5      458.88      439.84     30.74 o 
  -2   3   5       53.19       57.53     18.76 o 
   0   3   5     9136.46     8763.53    124.49 o 
   2   3   5     3675.05     3863.67     87.25 o 
  -3   4   5       68.62       65.04     23.89 o 
  -1   4   5     3548.43     3337.17     97.21 o 
   1   4   5     5272.86     6082.32     95.26 o 
   3   4   5     4627.46     4519.14    106.43 o 
  -4   5   5     1259.59     1404.13     50.94 o 
  -2   5   5    12831.87    12816.07    170.65 o 
   0   5   5    12205.15    12296.78    207.74 o 
   2   5   5    24794.89    27301.79    425.69 o 
   4   5   5     4021.74     4062.02    100.23 o 
  -5   6   5     2018.91     2075.88     72.32 o 
  -3   6   5      110.52      184.54     24.26 o 
  -1   6   5    13668.60    16138.77    182.14 o 
   1   6   5    18256.52    19249.22    227.33 o 
   3   6   5      661.35      786.23     40.84 o 
   5   6   5    12177.20    12469.87    190.80 o 
  -6   7   5        2.22       53.78     22.30 o 
  -4   7   5     3758.99     3882.52     94.60 o 
  -2   7   5     9608.67    10472.82    182.56 o 
   0   7   5    14279.09    16050.55    242.35 o 
   2   7   5     6340.60     6302.73    119.85 o 
   4   7   5    18603.39    18437.41    212.23 o 
   6   7   5    14691.37    15166.18    276.32 o 
  -7   8   5    10126.28    10373.66    147.60 o 
  -5   8   5     1762.27     1811.77     46.49 o 
  -3   8   5     6205.36     6356.36    113.41 o 
  -1   8   5    11808.17    11456.05    172.00 o 
   1   8   5    10647.36    11519.51    172.73 o 
   3   8   5     9593.29     9972.58    165.21 o 
   5   8   5      642.97      817.56     39.69 o 
   7   8   5     2696.88     2534.09     81.76 o 
  -8   9   5     6214.10     6458.86    142.45 o 
  -6   9   5       58.99      121.11     23.51 o 
  -4   9   5      214.54      257.40     24.69 o 
  -2   9   5      526.01      532.29     29.65 o 
   0   9   5     7952.36     8749.52    149.58 o 
   2   9   5     2757.43     2790.29     78.44 o 
   4   9   5    23409.79    23128.54    222.79 o 
   6   9   5    13499.87    13631.82    171.06 o 
   8   9   5    10970.89    10428.04    134.48 o 
  -9  10   5     2355.27     2321.93     66.78 o 
  -7  10   5       23.85       56.96     17.26 o 
  -5  10   5     4703.51     5136.29    107.44 o 
  -3  10   5    16878.79    17253.84    215.24 o 
  -1  10   5    10641.83    11236.31    154.05 o 
   1  10   5     6731.04     6588.44    122.01 o 
   3  10   5     2873.04     2847.68     80.57 o 
   5  10   5      184.29      285.80     41.18 o 
   7  10   5     5337.27     5313.12    119.68 o 
   9  10   5     1129.56     1065.15     46.46 o 
 -10  11   5     5497.05     5554.81     99.45 o 
  -8  11   5     8326.18     8132.25    170.98 o 
  -6  11   5    19962.70    20340.29    249.41 o 
  -4  11   5     9391.41     9457.71    125.36 o 
  -2  11   5      809.56     1056.79     52.43 o 
   0  11   5     2074.40     2093.77     93.66 o 
   2  11   5     4521.73     4540.93     84.97 o 
   4  11   5     1241.40     1389.45     65.84 o 
   6  11   5    14959.31    15329.19    195.83 o 
   8  11   5      253.35      293.80     34.37 o 
  10  11   5     2505.42     2353.52     84.01 o 
 -11  12   5     1125.03     1167.93     60.81 o 
  -9  12   5      140.78      127.82     30.34 o 
  -7  12   5     1390.95     1409.63     73.75 o 
  -5  12   5     3935.21     4672.49     90.06 o 
  -3  12   5    13858.35    14589.92    193.54 o 
  -1  12   5     6215.31     5946.44    156.45 o 
   1  12   5     4249.35     4493.60     84.85 o 
   3  12   5        2.22       56.54     19.59 o 
   5  12   5     1020.19     1156.82     53.13 o 
   7  12   5     6769.16     6488.95    109.76 o 
   9  12   5     7251.28     7404.47    133.51 o 
  11  12   5      473.10      438.66     29.63 o 
 -12  13   5      500.74      573.66     38.94 o 
 -10  13   5     1706.21     1587.27     73.21 o 
  -8  13   5     6766.49     6641.32    132.30 o 
  -6  13   5    13987.43    14163.21    222.60 o 
  -4  13   5     7791.46     7047.39    510.03 o 
  -2  13   5    13786.20    13942.01    223.62 o 
   0  13   5     1098.14     1159.13     69.46 o 
   2  13   5     7356.12     7361.62    154.76 o 
   4  13   5      741.82      717.10     41.38 o 
   6  13   5      109.73      233.56     37.33 o 
   8  13   5     1829.44     1977.63     74.64 o 
  10  13   5     1281.13     1521.84     57.39 o 
  12  13   5     5287.28     4841.66     96.46 o 
 -13  14   5     5176.71     4964.96     98.63 o 
 -11  14   5     1298.39     1056.55     51.19 o 
  -9  14   5      494.73      487.50     31.21 o 
  -7  14   5       58.06      240.03     28.81 o 
  -5  14   5     6308.63     6542.27    136.47 o 
  -3  14   5     3933.97     3542.05     84.74 o 
  -1  14   5     4090.99     4020.01    168.93 o 
   1  14   5        0.01      118.55     27.54 o 
   3  14   5      122.12      164.25     26.90 o 
   5  14   5     7841.29     8013.28    168.70 o 
   7  14   5     7437.82     7823.03    140.40 o 
   9  14   5     5967.76     5332.68    107.97 o 
  11  14   5        2.90       50.09     21.09 o 
  13  14   5       11.70       63.21     22.87 o 
 -14  15   5      100.22       99.05     27.76 o 
 -12  15   5     1365.01     1289.07     68.62 o 
 -10  15   5        3.36       65.45     21.15 o 
  -8  15   5        9.81       42.51     21.33 o 
  -6  15   5     1714.19     1668.68     79.19 o 
  -4  15   5     7616.40     7424.67    149.84 o 
  -2  15   5     2791.18     2785.61    112.79 o 
   0  15   5    29894.89    31135.08    424.97 o 
   2  15   5     1245.19     1570.78     78.35 o 
   4  15   5      442.07      448.17     33.70 o 
   6  15   5     1156.39     1474.21     79.90 o 
   8  15   5      469.01      412.99     35.36 o 
  10  15   5     1430.60     1359.84     79.68 o 
  12  15   5     8001.36     7846.62    159.75 o 
  14  15   5     6191.76     6078.52    143.09 o 
 -15  16   5     1601.60     1566.62     79.61 o 
 -13  16   5     2246.19     2223.53     76.61 o 
 -11  16   5      285.01      388.69     36.18 o 
  -9  16   5     2691.04     2793.22     66.83 o 
  -7  16   5     2992.80     2887.57     97.34 o 
  -5  16   5      271.54      259.23     37.54 o 
  -3  16   5     2866.12     3041.43    108.86 o 
  -1  16   5        4.83       62.07     29.41 o 
   1  16   5       46.69      147.70     30.38 o 
   3  16   5     2101.53     2461.48     74.11 o 
   5  16   5     5905.65     6282.13    131.16 o 
   7  16   5     8204.08     8376.28    177.33 o 
   9  16   5      903.82      949.75     50.43 o 
  11  16   5       43.65       77.46     26.68 o 
  13  16   5      687.01      487.98     36.11 o 
  15  16   5      221.03      252.18     27.55 o 
 -16  17   5      412.98      445.07     47.52 o 
 -14  17   5     3137.22     2953.92    113.16 o 
 -12  17   5     2308.86     2064.77    103.52 o 
 -10  17   5     3684.71     3242.24     84.80 o 
  -8  17   5       12.17       68.78     22.70 o 
  -6  17   5        2.01       -0.97     22.81 o 
  -4  17   5      316.00      269.70     37.54 o 
  -2  17   5     9676.26     9084.09    192.31 o 
   0  17   5     2008.46     2158.71    100.98 o 
   2  17   5     2371.18     2315.60     90.34 o 
   4  17   5     1016.52     1234.49     63.34 o 
   6  17   5      121.87       83.97     26.14 o 
   8  17   5     1203.41     1317.26     60.54 o 
  10  17   5      958.65      788.12     51.92 o 
  12  17   5      529.25      552.65     40.38 o 
  14  17   5     2685.37     2655.74     96.76 o 
  16  17   5     1691.78     1736.75    111.49 o 
 -17  18   5      756.06      807.06     53.12 o 
 -15  18   5     2769.31     2873.11    118.31 o 
 -13  18   5      121.86      179.39     30.52 o 
 -11  18   5     1138.33     1125.65     68.04 o 
  -9  18   5     4013.22     3454.07     85.90 o 
  -7  18   5     5540.16     5638.85    107.08 o 
  -5  18   5      152.07      142.70     30.86 o 
  -3  18   5       21.14       69.30     33.65 o 
  -1  18   5       22.56       30.79     24.46 o 
   1  18   5      102.89      123.40     23.54 o 
   3  18   5     6982.23     6640.92    145.34 o 
   5  18   5     7385.12     7784.23    170.40 o 
   7  18   5     1279.34     1349.85     58.35 o 
   9  18   5     1057.45     1104.74     67.39 o 
  11  18   5     2506.13     2164.19     87.39 o 
  13  18   5     1210.99     1167.44     62.69 o 
  15  18   5      341.22      292.37     53.40 o 
  17  18   5      431.06      519.29     43.71 o 
 -18  19   5      925.30     1030.67     76.33 o 
 -16  19   5     1619.20     1705.16    134.96 o 
 -14  19   5     1556.32     1401.86     83.04 o 
 -12  19   5     2409.79     2371.40    103.53 o 
 -10  19   5      919.59     1195.87     73.43 o 
  -8  19   5     1533.06     1341.87     68.20 o 
  -6  19   5     1504.70     1621.22     83.06 o 
  -4  19   5      104.18      159.34     29.26 o 
  -2  19   5      148.16      228.19     33.49 o 
   0  19   5      225.15      196.67     33.98 o 
   2  19   5      686.65      605.75     38.59 o 
   4  19   5      141.43      190.88     35.90 o 
   6  19   5     8860.72     9004.42    198.09 o 
   8  19   5     2150.23     2468.51    138.77 o 
  10  19   5     1487.22     1701.27     97.51 o 
  12  19   5       60.92       60.72     32.83 o 
  14  19   5        5.33       84.00     27.70 o 
  16  19   5      767.11      820.70     54.35 o 
  18  19   5      928.22      954.91     70.92 o 
 -19  20   5     1345.50     1283.64     90.58 o 
 -17  20   5      852.25      798.83     68.98 o 
 -15  20   5      698.77      700.61     52.08 o 
 -13  20   5       11.57      102.62     25.66 o 
 -11  20   5      907.37      888.49     49.59 o 
  -9  20   5     6666.96     6617.64    201.96 o 
  -7  20   5     2098.04     1920.72    104.62 o 
  -5  20   5     1284.56     1268.99     75.45 o 
  -3  20   5        2.60       60.54     26.25 o 
  -1  20   5       75.16       63.74     21.48 o 
   1  20   5      511.41      586.24     45.47 o 
   3  20   5     2236.44     2630.36    105.17 o 
   5  20   5     4436.97     4401.13    116.74 o 
   7  20   5      472.66      687.77     59.98 o 
   9  20   5      609.04      629.19     47.47 o 
  11  20   5      508.44      578.02     60.83 o 
  13  20   5     2635.31     2542.73    108.18 o 
  15  20   5      562.29      636.62     55.37 o 
  17  20   5      709.92      770.72     64.87 o 
  19  20   5       30.95       54.44     28.34 o 
 -20  21   5      159.97      189.22     34.73 o 
 -18  21   5      178.72      207.71     38.73 o 
 -16  21   5      175.39      273.73     46.43 o 
 -14  21   5     1309.79     1253.07     75.45 o 
 -12  21   5     2256.20     1989.03     92.57 o 
 -10  21   5     1678.79     1589.55     90.17 o 
  -8  21   5     2640.47     2870.67     94.28 o 
  -6  21   5     2037.95     2153.90     96.18 o 
  -4  21   5     1714.41     1792.40    105.20 o 
  -2  21   5      372.78      313.67     31.90 o 
   0  21   5      369.16      273.28     31.75 o 
   2  21   5       29.07       89.67     28.23 o 
   4  21   5     4545.78     4080.10    105.93 o 
   6  21   5     2860.96     3055.10    172.27 o 
   8  21   5     6142.06     5984.23    158.79 o 
  10  21   5     1818.50     2029.73     93.04 o 
  12  21   5      265.18      366.15     41.23 o 
  14  21   5        3.35       78.32     32.54 o 
  16  21   5       82.00       95.30     38.32 o 
  18  21   5      522.08      472.78     49.74 o 
  20  21   5      349.05      352.08     42.30 o 
 -21  22   5      802.73      824.33     68.60 o 
 -19  22   5      381.77      470.81     51.51 o 
 -17  22   5      433.49      495.90     56.01 o 
 -15  22   5       42.20       88.45     36.21 o 
 -13  22   5      307.61      251.86     31.91 o 
 -11  22   5     1845.71     1907.51     99.91 o 
  -9  22   5     2019.41     2211.22    107.30 o 
  -7  22   5     2222.40     2150.96    102.49 o 
  -5  22   5        7.75       48.16     30.55 o 
  -3  22   5      759.94      863.83     59.31 o 
  -1  22   5       63.75      158.77     31.35 o 
   1  22   5       11.69       73.72     25.89 o 
   3  22   5     3076.09     3203.53     99.38 o 
   5  22   5       51.49      130.57     32.41 o 
   7  22   5       76.31      143.91     30.15 o 
   9  22   5      796.04      725.38     48.83 o 
  11  22   5     3121.29     2902.36    144.46 o 
  13  22   5      973.26     1059.40     94.39 o 
  15  22   5      551.95      620.83     66.43 o 
  17  22   5        8.14       57.47     33.48 o 
  19  22   5      132.28      153.24     36.99 o 
  21  22   5      248.28      282.47     31.39 o 
 -20  23   5      900.82      933.27     80.12 o 
 -18  23   5      532.70      442.12     65.35 o 
 -16  23   5      156.58      198.76     42.95 o 
 -14  23   5        5.37       80.70     36.67 o 
 -12  23   5      175.44      170.11     31.68 o 
 -10  23   5     1877.44     2012.50     89.96 o 
  -8  23   5     1566.75     1515.21     82.37 o 
  -6  23   5     2431.33     2582.27    115.32 o 
  -4  23   5       12.51       98.34     26.48 o 
  -2  23   5      119.28      150.15     36.48 o 
   0  23   5        6.97       82.51     29.29 o 
   2  23   5       96.61       77.41     27.87 o 
   4  23   5       82.99       81.95     31.49 o 
   6  23   5     2366.07     2157.98    109.02 o 
   8  23   5      944.06     1002.55     64.72 o 
  10  23   5     1806.06     1807.66    110.76 o 
  12  23   5     1867.83     1897.65    114.11 o 
  14  23   5      245.66      240.55     43.19 o 
  16  23   5      131.98      154.26     35.62 o 
  18  23   5      106.57      108.25     34.40 o 
  20  23   5       22.22      123.39     36.11 o 
 -19  24   5      365.27      284.13     43.21 o 
 -17  24   5      101.56      125.49     39.63 o 
 -15  24   5       55.56       95.51     29.43 o 
 -13  24   5      816.00      844.57     75.43 o 
 -11  24   5     2566.88     2390.58    134.73 o 
  -9  24   5     1104.50     1207.46     73.16 o 
  -7  24   5      796.17      810.03     48.81 o 
  -5  24   5      270.09      238.02     33.10 o 
  -3  24   5      777.36      726.22     51.32 o 
  -1  24   5      871.68      935.63     60.07 o 
   1  24   5     1406.51     1594.80     80.31 o 
   3  24   5        4.80       49.18     24.86 o 
   5  24   5     1696.51     1748.55    116.80 o 
   7  24   5      558.15      546.14     48.30 o 
   9  24   5     2157.21     1980.39    116.88 o 
  11  24   5      897.69      929.90     60.75 o 
  13  24   5      613.43      693.35     56.10 o 
  15  24   5      458.99      585.09     61.33 o 
  17  24   5      141.64      122.87     35.71 o 
  19  24   5      181.86      160.88     47.26 o 
 -18  25   5      932.32     1021.64     83.97 o 
 -16  25   5      794.62      593.27     54.31 o 
 -14  25   5       14.30      -12.77     33.71 o 
 -12  25   5       97.68      140.49     31.45 o 
 -10  25   5       33.49       79.75     30.97 o 
  -8  25   5      786.31      750.76     62.88 o 
  -6  25   5      528.43      528.84     49.60 o 
  -4  25   5      857.05      974.09     54.70 o 
  -2  25   5      110.21      193.28     26.48 o 
   0  25   5     2116.97     2585.12    140.17 o 
   2  25   5      974.99     1006.67     62.10 o 
   4  25   5        0.98       75.64     32.16 o 
   6  25   5       53.30       78.09     28.50 o 
   8  25   5      789.13      811.97     65.59 o 
  10  25   5      879.51      908.93     66.95 o 
  12  25   5      803.40      769.44     57.06 o 
  14  25   5     1590.46     1453.52     96.59 o 
  16  25   5      254.89      270.90     38.92 o 
  18  25   5      231.44      242.70     39.23 o 
 -17  26   5        0.82      112.99     38.51 o 
 -15  26   5      246.37      226.30     34.82 o 
 -13  26   5     1252.49     1044.22     73.29 o 
 -11  26   5      947.40      931.52     57.23 o 
  -9  26   5      639.32      578.74     55.19 o 
  -7  26   5        4.89       28.80     26.43 o 
  -5  26   5       98.96      135.36     29.37 o 
  -3  26   5     1833.32     1928.88    102.87 o 
  -1  26   5     1035.82     1024.64     65.80 o 
   1  26   5      696.32      804.79     53.30 o 
   3  26   5      139.37      133.36     27.92 o 
   5  26   5      148.52      107.96     35.50 o 
   7  26   5      102.59      149.47     33.52 o 
   9  26   5     1685.97     1797.48    119.60 o 
  11  26   5      148.78      136.80     36.27 o 
  13  26   5      963.89     1056.32     70.59 o 
  15  26   5      106.46       66.68     38.89 o 
  17  26   5      133.56      136.90     36.99 o 
 -16  27   5      413.73      371.92     52.56 o 
 -14  27   5     1447.57     1268.02    105.97 o 
 -12  27   5      316.34      311.16     30.33 o 
 -10  27   5      204.80      199.87     48.08 o 
  -8  27   5       69.92       46.29     29.88 o 
  -6  27   5      195.61      184.87     29.41 o 
  -4  27   5      525.36      456.72     52.09 o 
  -2  27   5     1750.95     1702.32    107.72 o 
   0  27   5     2502.93     2550.08    127.36 o 
   2  27   5     1712.83     1748.78    116.42 o 
   4  27   5     1295.12     1289.03     79.00 o 
   6  27   5      115.49      168.21     49.98 o 
   8  27   5       22.84       86.89     37.09 o 
  10  27   5       92.71       62.35     33.24 o 
  12  27   5     1084.53      966.07     77.53 o 
  14  27   5      432.91      452.42     52.79 o 
  16  27   5      843.42      793.70     93.52 o 
 -13  28   5      536.63      550.87     71.29 o 
 -11  28   5      517.79      413.78     37.83 o 
  -9  28   5       60.89       61.99     29.73 o 
  -7  28   5      108.48      131.13     33.61 o 
  -5  28   5      902.51      859.06     61.30 o 
  -3  28   5      855.83      867.88     55.36 o 
  -1  28   5     1894.80     1902.91    129.81 o 
   1  28   5       81.84       62.10     33.57 o 
   3  28   5      111.37      129.66     38.68 o 
   5  28   5       39.51       85.05     34.41 o 
   7  28   5      400.65      356.63     49.55 o 
   9  28   5      120.30      134.90     37.53 o 
  11  28   5      921.72      964.60     79.11 o 
  13  28   5       12.19       27.79     44.49 o 
 -12  29   5     1027.52      798.24     70.66 o 
 -10  29   5      177.50      210.85     39.17 o 
  -8  29   5        7.18       52.93     40.49 o 
  -6  29   5        3.32       92.24     33.15 o 
  -4  29   5       33.46       42.42     34.00 o 
  -2  29   5     1145.02     1178.89     76.42 o 
   0  29   5     1202.26      980.35     70.81 o 
   2  29   5     2601.84     2550.49    147.60 o 
   4  29   5      189.66      219.28     40.89 o 
   6  29   5      939.10      969.43     75.91 o 
   8  29   5      196.17      153.25     33.43 o 
  10  29   5      114.99      143.84     36.64 o 
  12  29   5       11.81       76.44     31.15 o 
  -9  30   5       48.54      128.19     31.38 o 
  -7  30   5      484.45      453.29     49.81 o 
  -5  30   5      226.14      196.89     33.35 o 
  -3  30   5     1535.80     1474.01    115.63 o 
  -1  30   5      143.49       65.22     38.39 o 
   1  30   5      116.59      177.92     39.74 o 
   3  30   5      119.27      119.15     38.36 o 
   5  30   5      252.00      181.56     41.01 o 
   7  30   5      172.80      209.91     38.42 o 
   9  30   5      128.13      165.33     35.60 o 
  -6  31   5      355.52      160.57    114.72 o 
  -4  31   5      345.84      281.73     39.37 o 
  -2  31   5      109.13      160.74     36.47 o 
   0  31   5      178.40      222.71     35.77 o 
   2  31   5       78.27      131.74     38.15 o 
   4  31   5     1501.39     1409.40    108.14 o 
   6  31   5      302.54      191.00    113.08 o 
   1   1   6       78.90      117.39     21.10 o 
   0   2   6     4283.59     4187.29     84.12 o 
   2   2   6      166.19      211.63     24.39 o 
  -1   3   6     2424.82     2543.94     69.85 o 
   1   3   6     2443.19     2297.95     57.89 o 
   3   3   6     3145.83     3095.54     70.57 o 
  -2   4   6       28.04       95.51     27.92 o 
   0   4   6     3868.55     3635.50     82.76 o 
   2   4   6     5570.93     5271.33     86.99 o 
   4   4   6    10360.66    10201.92    155.71 o 
  -3   5   6     2969.06     3325.49     69.16 o 
  -1   5   6      544.28      552.11     43.89 o 
   1   5   6    12569.83    12974.29    183.75 o 
   3   5   6      420.40      362.90     38.90 o 
   5   5   6     2577.19     2387.92     99.37 o 
  -4   6   6      142.31      234.19     29.78 o 
  -2   6   6     6549.21     6723.20    127.40 o 
   0   6   6      138.39      176.06     30.13 o 
   2   6   6       36.54      129.59     22.90 o 
   4   6   6     1296.75     1143.72     50.59 o 
   6   6   6     7556.86     7093.94    142.81 o 
  -5   7   6      485.91      716.91     46.98 o 
  -3   7   6       48.89      115.14     22.18 o 
  -1   7   6    11012.44    12293.03    193.12 o 
   1   7   6        0.27       79.20     21.21 o 
   3   7   6     9244.54     9909.03    174.17 o 
   5   7   6     9817.35     9201.31    172.84 o 
   7   7   6      212.02      142.04     23.98 o 
  -6   8   6     1250.93     1155.38     54.67 o 
  -4   8   6    15283.04    14889.67    278.48 o 
  -2   8   6      233.01      419.67     43.09 o 
   0   8   6       22.81       87.01     19.35 o 
   2   8   6     2684.27     3071.18     75.66 o 
   4   8   6       74.60      121.75     23.27 o 
   6   8   6      225.03      306.65     30.72 o 
   8   8   6     3598.82     3527.90     89.44 o 
  -7   9   6     2084.80     1853.51     92.15 o 
  -5   9   6     1185.72     1358.50     62.44 o 
  -3   9   6     3459.77     3781.99     81.99 o 
  -1   9   6     7193.66     7863.62    144.29 o 
   1   9   6    12675.31    13081.70    161.99 o 
   3   9   6     4175.20     3996.83     77.94 o 
   5   9   6      171.01      184.93     27.44 o 
   7   9   6    10456.38    10149.48    174.18 o 
   9   9   6      338.61      378.33     34.24 o 
  -8  10   6     6484.30     6492.62    147.00 o 
  -6  10   6     2022.64     1980.73     86.73 o 
  -4  10   6        9.12       79.88     20.90 o 
  -2  10   6     8913.18     9448.06    197.23 o 
   0  10   6    10894.30    11108.20    136.91 o 
   2  10   6      237.64      326.83     29.24 o 
   4  10   6     3796.08     3968.01     91.66 o 
   6  10   6     2586.07     2303.72     78.87 o 
   8  10   6        1.98       36.05     31.72 o 
  10  10   6      104.47      141.43     29.03 o 
  -9  11   6     2360.23     2105.57     93.18 o 
  -7  11   6      433.05      544.69     41.01 o 
  -5  11   6      785.79      736.69     41.28 o 
  -3  11   6    13395.94    13168.06    173.36 o 
  -1  11   6     6227.02     6515.71    123.33 o 
   1  11   6       28.44       94.44     30.01 o 
   3  11   6     1319.75     1128.97     56.11 o 
   5  11   6     6967.73     6446.19    129.29 o 
   7  11   6       71.37       35.10     25.30 o 
   9  11   6      634.37      641.01     39.52 o 
  11  11   6       53.84      115.74     26.55 o 
 -10  12   6     3467.99     3494.47     55.90 o 
  -8  12   6      168.04      231.24     31.68 o 
  -6  12   6        8.15       40.64     29.95 o 
  -4  12   6     1384.08     1310.98     73.70 o 
  -2  12   6     3891.67     3372.81     80.63 o 
   0  12   6     1232.09     1269.66     59.31 o 
   2  12   6    11176.07    11695.54    220.46 o 
   4  12   6       22.38       54.00     21.84 o 
   6  12   6      289.28      454.39     36.94 o 
   8  12   6      248.57      172.87     27.73 o 
  10  12   6      600.92      597.40     36.20 o 
  12  12   6     1172.04     1162.16     61.39 o 
 -11  13   6     1309.58     1330.25     65.31 o 
  -9  13   6     1730.14     1676.36     85.25 o 
  -7  13   6     1128.84      879.16     54.43 o 
  -5  13   6     2670.55     2609.96    106.58 o 
  -3  13   6        2.56       45.16     41.89 o 
  -1  13   6     8831.07     8636.01    192.38 o 
   1  13   6      346.93      474.82     44.39 o 
   3  13   6      610.55      689.40     44.67 o 
   5  13   6     2387.24     2553.29     72.32 o 
   7  13   6     1809.75     1685.70     84.33 o 
   9  13   6     2395.40     2303.00     76.62 o 
  11  13   6     2488.63     2496.27     87.76 o 
  13  13   6     2008.14     1948.57    111.18 o 
 -12  14   6     2181.78     2336.34    120.92 o 
 -10  14   6      105.58      168.60     28.90 o 
  -8  14   6     5931.97     6341.69    156.55 o 
  -6  14   6        0.19       37.85     23.84 o 
  -4  14   6      130.86      136.55     28.97 o 
  -2  14   6      701.00      948.84     56.34 o 
   0  14   6     7270.65     6977.77    155.22 o 
   2  14   6        7.44       55.57     27.24 o 
   4  14   6     4840.84     5177.01    104.19 o 
   6  14   6      946.62      916.70     55.54 o 
   8  14   6      719.88      750.37     45.94 o 
  10  14   6     2447.34     2640.64     90.35 o 
  12  14   6       28.40       61.38     25.33 o 
  14  14   6        3.63      117.77     29.38 o 
 -13  15   6     1744.92     1844.14    102.71 o 
 -11  15   6       26.35      118.69     26.96 o 
  -9  15   6      131.16      151.44     25.99 o 
  -7  15   6     2590.94     2476.57     92.19 o 
  -5  15   6     1305.71     1303.35     71.14 o 
  -3  15   6    14162.85    14117.47    275.83 o 
  -1  15   6      111.76      195.57     33.51 o 
   1  15   6      105.19       70.90     24.92 o 
   3  15   6     5985.00     6047.79    133.22 o 
   5  15   6     3682.22     3639.64     75.10 o 
   7  15   6       14.33       35.26     24.42 o 
   9  15   6     2275.63     2250.40    111.67 o 
  11  15   6     4444.91     3814.54    101.36 o 
  13  15   6     3057.02     3234.78     96.59 o 
  15  15   6     4978.74     5136.66    190.25 o 
 -14  16   6      179.42      198.67     33.25 o 
 -12  16   6     1650.61     1639.31     87.98 o 
 -10  16   6     7434.72     8279.40    155.30 o 
  -8  16   6        0.57       59.58     23.44 o 
  -6  16   6     7449.54     7851.89    174.74 o 
  -4  16   6     2812.28     2965.91    100.49 o 
  -2  16   6       36.30       98.13     27.15 o 
   0  16   6       84.69      101.54     24.71 o 
   2  16   6     7945.84     8060.47    178.08 o 
   4  16   6       17.51      114.59     23.24 o 
   6  16   6      212.01      239.07     26.99 o 
   8  16   6     4099.40     4614.75    148.57 o 
  10  16   6      886.06     1002.69     52.78 o 
  12  16   6     3323.74     3753.61     99.12 o 
  14  16   6       38.89      123.34     43.14 o 
  16  16   6       19.07       21.78     33.95 o 
 -15  17   6       14.19       67.29     33.45 o 
 -13  17   6     2855.45     2711.57    120.77 o 
 -11  17   6     1177.27     1169.45     65.14 o 
  -9  17   6       33.47       74.56     32.77 o 
  -7  17   6      968.34      921.39     61.88 o 
  -5  17   6     4687.55     4366.75    144.20 o 
  -3  17   6      285.11      284.90     32.94 o 
  -1  17   6     5031.58     5099.35    130.28 o 
   1  17   6     1535.36     1620.42     75.89 o 
   3  17   6     1704.51     1753.61     72.07 o 
   5  17   6     2551.68     2772.16    100.90 o 
   7  17   6      569.00      547.71     45.45 o 
   9  17   6      100.50      228.89     43.05 o 
  11  17   6      100.96      129.37     36.84 o 
  13  17   6     2540.53     2307.50    118.35 o 
  15  17   6      565.16      575.89     75.33 o 
  17  17   6     2709.80     2151.55    134.55 o 
 -16  18   6        0.03       65.38     39.27 o 
 -14  18   6     1339.47     1334.31     76.28 o 
 -12  18   6     3942.31     4119.24    123.02 o 
 -10  18   6       47.75      112.99     26.26 o 
  -8  18   6     3173.85     3390.23     89.14 o 
  -6  18   6      653.10      674.85     48.76 o 
  -4  18   6     1351.66     1341.37     75.00 o 
  -2  18   6     1236.66     1330.68     69.01 o 
   0  18   6      259.99      255.46     34.46 o 
   2  18   6       13.44      112.69     33.79 o 
   4  18   6       34.57       84.22     23.85 o 
   6  18   6      896.99     1033.52     72.89 o 
   8  18   6       74.11      130.69     36.22 o 
  10  18   6     5429.52     5926.39    170.00 o 
  12  18   6      591.13      637.22     46.89 o 
  14  18   6     2594.03     2629.52    164.44 o 
  16  18   6       96.28       45.26     31.48 o 
  18  18   6      288.77      350.92     48.84 o 
 -17  19   6       42.02       82.80     39.09 o 
 -15  19   6     1956.28     2016.81    109.90 o 
 -13  19   6     1131.38      881.25     53.46 o 
 -11  19   6      351.42      289.79     35.49 o 
  -9  19   6     6294.83     6470.83    160.16 o 
  -7  19   6      330.44      249.41     37.36 o 
  -5  19   6     1378.60     1672.74     92.27 o 
  -3  19   6      400.67      399.75     46.62 o 
  -1  19   6      344.14      365.39     38.02 o 
   1  19   6      728.00      660.83     48.78 o 
   3  19   6     6614.19     7431.41    125.33 o 
   5  19   6       36.92       72.50     30.64 o 
   7  19   6     2942.27     3431.93    189.70 o 
   9  19   6     1606.00     1658.65     93.51 o 
  11  19   6       14.04       91.76     38.24 o 
  13  19   6      296.62      313.73     43.14 o 
  15  19   6      982.71      827.55     68.06 o 
  17  19   6      305.39      227.99     43.33 o 
  19  19   6     1092.33     1091.21     73.85 o 
 -18  20   6       63.05      100.55     38.20 o 
 -16  20   6     1580.27     1698.35    118.15 o 
 -14  20   6      305.28      301.10     42.63 o 
 -12  20   6     1121.69     1058.19     71.54 o 
 -10  20   6     1337.81     1519.59     85.63 o 
  -8  20   6       94.72      184.58     34.33 o 
  -6  20   6      327.43      328.53     44.47 o 
  -4  20   6     4120.28     4392.65    109.29 o 
  -2  20   6        5.38       86.58     30.80 o 
   0  20   6     1766.78     1938.10     93.26 o 
   2  20   6      499.58      672.41     46.96 o 
   4  20   6        0.47       25.15     38.31 o 
   6  20   6      637.45      837.47     54.24 o 
   8  20   6     4724.51     4651.56    184.41 o 
  10  20   6       66.06       88.71     32.48 o 
  12  20   6     1293.52     1397.63    118.59 o 
  14  20   6      384.63      296.70     41.56 o 
  16  20   6      389.17      383.76     46.90 o 
  18  20   6      691.57      716.84     56.94 o 
  20  20   6        6.66      145.85     52.25 o 
 -19  21   6      652.53      745.89     64.43 o 
 -17  21   6      528.68      686.12     56.66 o 
 -15  21   6       15.92      137.24     39.24 o 
 -13  21   6       73.11      113.23     34.53 o 
 -11  21   6     2619.49     2284.97    145.00 o 
  -9  21   6        4.87      111.72     30.13 o 
  -7  21   6     7700.35     8085.07    273.99 o 
  -5  21   6       11.02       48.93     27.47 o 
  -3  21   6       75.50      166.55     31.14 o 
  -1  21   6       47.75       71.13     26.82 o 
   1  21   6     2701.39     2755.04    128.02 o 
   3  21   6      121.38      128.05     31.47 o 
   5  21   6     5558.70     6113.09    216.92 o 
   7  21   6     2350.20     2489.16    144.57 o 
   9  21   6      481.60      693.68     52.71 o 
  11  21   6     4589.01     4571.76    148.61 o 
  13  21   6       61.11       67.45     39.46 o 
  15  21   6      561.20      726.65     63.44 o 
  17  21   6        4.12       42.28     32.81 o 
  19  21   6      554.87      592.80     61.88 o 
 -18  22   6      426.34      424.61     61.57 o 
 -16  22   6        1.51       85.44     36.37 o 
 -14  22   6     1946.77     1855.30    137.48 o 
 -12  22   6       10.25       70.70     34.80 o 
 -10  22   6      531.38      490.30     50.68 o 
  -8  22   6      115.12      112.74     48.83 o 
  -6  22   6     2793.95     2844.74    138.53 o 
  -4  22   6        1.76       51.11     32.23 o 
  -2  22   6     3524.49     3411.42    154.32 o 
   0  22   6        3.31       43.38     30.60 o 
   2  22   6      558.85      508.57     46.56 o 
   4  22   6     2023.17     2104.64    104.65 o 
   6  22   6       41.35       36.48     48.57 o 
   8  22   6      930.87      924.13     71.73 o 
  10  22   6      648.37      724.73     67.51 o 
  12  22   6      439.17      433.44     56.98 o 
  14  22   6       83.49      136.58     37.70 o 
  16  22   6     1124.02     1056.53     88.98 o 
  18  22   6       87.85      144.65     51.08 o 
 -17  23   6      428.86      389.89     71.28 o 
 -15  23   6      174.51      139.02     34.47 o 
 -13  23   6      146.57      124.86     35.56 o 
 -11  23   6        5.44       64.13     33.31 o 
  -9  23   6     3169.05     2806.59    159.39 o 
  -7  23   6       40.93       32.88     29.70 o 
  -5  23   6     1444.74     1551.65     93.81 o 
  -3  23   6     1545.63     1567.54    109.49 o 
  -1  23   6      851.93      862.74     47.64 o 
   1  23   6       57.39      131.29     34.50 o 
   3  23   6     1233.75     1200.74     93.98 o 
   5  23   6       71.84       84.26     38.23 o 
   7  23   6     1210.71     1317.78     87.20 o 
   9  23   6     3547.33     3599.74    210.04 o 
  11  23   6       91.83      101.73     31.79 o 
  13  23   6     2186.99     2099.00    140.34 o 
  15  23   6       83.39       88.35     47.15 o 
  17  23   6        3.88       61.20     48.33 o 
 -16  24   6     1985.88     1734.05    129.97 o 
 -14  24   6       42.81       63.23     33.05 o 
 -12  24   6      606.79      649.56     48.73 o 
 -10  24   6      524.33      524.38     58.08 o 
  -8  24   6      222.91      240.73     33.28 o 
  -6  24   6      625.98      585.31     55.19 o 
  -4  24   6     1804.40     1865.25    110.99 o 
  -2  24   6      268.09      237.38     40.60 o 
   0  24   6     1150.63     1041.12     67.36 o 
   2  24   6     1181.11     1174.85     77.63 o 
   4  24   6      393.97      356.17     46.06 o 
   6  24   6     1696.96     1591.89    111.41 o 
   8  24   6        5.25       52.58     29.34 o 
  10  24   6       68.65       84.13     41.19 o 
  12  24   6       58.58      199.94     39.11 o 
  14  24   6     1003.62      970.21     72.00 o 
  16  24   6        0.37      110.40     50.16 o 
 -13  25   6      483.64      510.26     53.03 o 
 -11  25   6      388.47      319.08     34.96 o 
  -9  25   6      769.25      802.11     56.03 o 
  -7  25   6      233.33      295.89     40.16 o 
  -5  25   6      346.14      327.21     40.82 o 
  -3  25   6       86.85       84.91     33.05 o 
  -1  25   6     4083.44     4032.21    203.45 o 
   1  25   6       57.87      168.62     33.53 o 
   3  25   6      697.83      764.03     66.17 o 
   5  25   6        1.94       24.58     41.46 o 
   7  25   6       26.98       57.74     33.54 o 
   9  25   6      224.53      206.15     38.18 o 
  11  25   6     1913.83     1842.73    123.34 o 
  13  25   6      119.10      146.29     46.82 o 
 -12  26   6      357.11      344.33     49.10 o 
 -10  26   6       24.07       24.49     30.87 o 
  -8  26   6      979.45      818.80     54.59 o 
  -6  26   6      298.85      238.27     56.46 o 
  -4  26   6      915.71      850.18     57.39 o 
  -2  26   6       24.64       53.39     29.77 o 
   0  26   6       95.26       99.55     37.28 o 
   2  26   6      177.27      176.40     41.38 o 
   4  26   6     1770.56     1449.04     94.71 o 
   6  26   6      152.60      156.42     33.95 o 
   8  26   6       65.67       84.35     50.22 o 
  10  26   6      289.48      229.48     32.47 o 
  12  26   6        0.45       62.69     34.28 o 
  -9  27   6      277.71      189.89     35.18 o 
  -7  27   6        8.84       51.20     30.19 o 
  -5  27   6       11.91       28.78     25.86 o 
  -3  27   6     2929.39     2657.42    142.88 o 
  -1  27   6        0.52       87.48     35.79 o 
   1  27   6     2354.33     2188.42    129.35 o 
   3  27   6      963.33      899.35     60.13 o 
   5  27   6      189.27      156.25     32.27 o 
   7  27   6      146.34      194.60     55.00 o 
   9  27   6      164.79      154.20     33.83 o 
  -8  28   6        0.82       93.07     55.95 o 
  -6  28   6      840.91      631.51     48.33 o 
  -4  28   6       30.05      100.01     43.05 o 
  -2  28   6      172.15      184.22     40.65 o 
   0  28   6      379.82      375.54     46.02 o 
   2  28   6      658.18      524.29     61.76 o 
   4  28   6        1.80       26.72     36.99 o 
   6  28   6      560.62      566.92     57.48 o 
   8  28   6      331.85      323.26     49.75 o 
  -1  29   6     1171.45      878.67     69.17 o 
   1  29   6      159.69      175.27     36.74 o 
   0   1   7     9128.68     8656.89    169.01 o 
  -1   2   7     3535.24     3080.10     75.62 o 
   1   2   7     3185.20     2918.83     79.78 o 
  -2   3   7      901.32      854.36     42.89 o 
   0   3   7     1598.07     1308.17     71.99 o 
   2   3   7     4311.75     3897.21    112.39 o 
  -3   4   7     1564.23     1753.51     69.84 o 
  -1   4   7      436.01      297.68     33.44 o 
   1   4   7      527.28      448.13     29.60 o 
   3   4   7      688.47      618.35     33.20 o 
  -4   5   7     2867.65     2743.26     80.69 o 
  -2   5   7     1832.80     1804.66     62.34 o 
   0   5   7      655.83      688.85     34.74 o 
   2   5   7       59.00      105.12     21.34 o 
   4   5   7     1781.14     1649.14     65.67 o 
  -5   6   7     7315.19     7538.06    157.90 o 
  -3   6   7     1315.80     1355.83     61.41 o 
  -1   6   7      621.58      762.26     36.95 o 
   1   6   7       23.38      123.65     32.90 o 
   3   6   7     1686.91     1645.41     70.32 o 
   5   6   7     4645.52     4293.28     94.95 o 
  -6   7   7     5749.38     5761.33    123.80 o 
  -4   7   7     9253.58     9158.13    178.24 o 
  -2   7   7      948.56      888.40     49.66 o 
   0   7   7      805.57      641.00     37.99 o 
   2   7   7      190.10      179.05     28.40 o 
   4   7   7     2076.62     2041.32     66.03 o 
   6   7   7    11395.53    10486.21    207.37 o 
  -7   8   7      783.93      679.90     45.56 o 
  -5   8   7     5150.52     4691.99    107.65 o 
  -3   8   7      386.39      455.84     34.12 o 
  -1   8   7     1299.65     1391.18     72.40 o 
   1   8   7      216.60      369.20     27.77 o 
   3   8   7     1111.44     1270.51     62.13 o 
   5   8   7      408.23      306.81     29.01 o 
   7   8   7      808.63      871.81     52.79 o 
  -8   9   7     2605.77     2716.35     74.13 o 
  -6   9   7     2414.80     2967.25     91.11 o 
  -4   9   7     1948.77     1977.40     96.21 o 
  -2   9   7     3239.03     3396.45     84.66 o 
   0   9   7      399.96      375.22     33.97 o 
   2   9   7      710.00      746.31     39.50 o 
   4   9   7      439.67      455.87     30.74 o 
   6   9   7     2599.09     2515.56     89.61 o 
   8   9   7     2769.75     2521.83     70.34 o 
  -9  10   7      204.05      237.12     29.04 o 
  -7  10   7     1546.43     1539.42     71.71 o 
  -5  10   7      278.03      445.63     40.20 o 
  -3  10   7     3437.92     3279.97     77.04 o 
  -1  10   7     2435.55     2293.61     84.14 o 
   1  10   7    11787.04    13084.36    252.59 o 
   3  10   7     1132.88     1351.92     62.29 o 
   5  10   7      733.50      913.90     47.69 o 
   7  10   7       46.58       93.82     27.06 o 
   9  10   7      337.32      404.66     30.37 o 
 -10  11   7     2118.14     1951.29     86.88 o 
  -8  11   7     1363.30     1481.39     75.28 o 
  -6  11   7     3528.38     3807.88    100.79 o 
  -4  11   7      751.65      935.93     53.03 o 
  -2  11   7      128.99      197.41     30.80 o 
   0  11   7     3792.18     3398.50    154.42 o 
   2  11   7     2121.47     2047.89    110.55 o 
   4  11   7     3861.44     3884.41    105.26 o 
   6  11   7       11.14       70.23     22.55 o 
   8  11   7      287.57      274.30     32.49 o 
  10  11   7      859.77      904.49     61.00 o 
 -11  12   7     1423.49     1505.93     84.37 o 
  -9  12   7      309.19      328.79     39.00 o 
  -7  12   7      104.10      160.70     32.36 o 
  -5  12   7      883.45      971.21     57.31 o 
  -3  12   7      324.02      322.99     36.05 o 
  -1  12   7     3704.74     4259.49    147.66 o 
   1  12   7     3969.97     3890.15     91.61 o 
   3  12   7     4862.58     5369.58    160.33 o 
   5  12   7     1274.99     1714.18     90.39 o 
   7  12   7      601.24      645.06     45.43 o 
   9  12   7       33.92      112.78     24.71 o 
  11  12   7      259.71      262.39     38.77 o 
 -12  13   7      365.05      477.32     57.51 o 
 -10  13   7     1939.20     2261.09    112.45 o 
  -8  13   7     3440.91     3829.75     81.36 o 
  -6  13   7      397.00      663.16     43.12 o 
  -4  13   7     1565.29     1697.03     94.53 o 
  -2  13   7     1669.20     1645.11     79.87 o 
   0  13   7      998.82     1107.69     62.05 o 
   2  13   7    10461.35    10657.34    190.20 o 
   4  13   7      334.53      337.82     36.44 o 
   6  13   7      679.78      750.24     45.81 o 
   8  13   7        0.74       48.72     28.05 o 
  10  13   7      431.20      561.63     42.05 o 
  12  13   7     3254.83     3330.05    120.76 o 
 -13  14   7     2402.66     2507.01    131.68 o 
 -11  14   7     2321.08     2243.72    125.49 o 
  -9  14   7       52.92      168.99     29.45 o 
  -7  14   7       88.39       25.94     25.99 o 
  -5  14   7      652.20      697.46     40.92 o 
  -3  14   7       98.81      151.46     32.22 o 
  -1  14   7     1383.57     1553.51     77.52 o 
   1  14   7      212.43      411.52     53.33 o 
   3  14   7     4113.14     4745.79    137.07 o 
   5  14   7     2051.85     2213.93     93.80 o 
   7  14   7     4161.71     4589.52    189.45 o 
   9  14   7      741.27      890.80     50.96 o 
  11  14   7      490.39      603.70     57.20 o 
  13  14   7       79.87      113.20     34.44 o 
 -14  15   7      498.08      449.14     50.07 o 
 -12  15   7     1079.89     1330.46     78.67 o 
 -10  15   7     2302.30     2520.47    136.38 o 
  -8  15   7     1431.15     1488.62    102.06 o 
  -6  15   7      276.36      272.01     34.90 o 
  -4  15   7        5.59       70.06     27.63 o 
  -2  15   7      668.66      630.84     53.84 o 
   0  15   7     3162.75     3480.62    113.24 o 
   2  15   7     2048.12     2118.29    114.65 o 
   4  15   7     1615.05     1697.97     81.08 o 
   6  15   7       60.02      194.60     31.05 o 
   8  15   7      221.77      297.85     35.37 o 
  10  15   7      258.52      373.19     52.67 o 
  12  15   7     1438.66     1661.83    129.59 o 
  14  15   7     1894.91     1786.82    119.18 o 
 -15  16   7       89.44      142.48     34.37 o 
 -13  16   7      389.15      390.25     47.16 o 
 -11  16   7      214.18      243.65     39.52 o 
  -9  16   7     1863.90     1935.96     96.74 o 
  -7  16   7     1701.56     1885.12     95.66 o 
  -5  16   7      939.50      930.97     50.32 o 
  -3  16   7     1062.50     1091.27     66.38 o 
  -1  16   7      488.76      517.83     41.18 o 
   1  16   7     2993.73     3145.37    111.14 o 
   3  16   7       18.92      107.46     35.98 o 
   5  16   7     2458.81     2672.87    148.92 o 
   7  16   7     1015.36     1158.07     75.91 o 
   9  16   7     3074.96     3261.85    130.40 o 
  11  16   7      726.24      891.66     64.14 o 
  13  16   7      592.64      578.34     70.26 o 
  15  16   7        6.52       96.52     35.16 o 
 -16  17   7       39.08       77.26     34.89 o 
 -14  17   7      643.82      617.12     52.08 o 
 -12  17   7     1311.53     1367.93     88.73 o 
 -10  17   7     1599.24     1704.32    109.04 o 
  -8  17   7      216.48      247.23     31.77 o 
  -6  17   7      782.10      807.51     50.45 o 
  -4  17   7     1434.50     1302.11     72.12 o 
  -2  17   7     1099.39     1076.89     68.25 o 
   0  17   7     2216.09     2351.80     93.91 o 
   2  17   7      718.47      809.29     57.02 o 
   4  17   7      191.88      112.30     35.49 o 
   6  17   7     1864.79     1638.05    104.52 o 
   8  17   7      255.72      343.64     45.01 o 
  10  17   7      776.39      697.24     69.64 o 
  12  17   7     1025.07      981.77     71.14 o 
  14  17   7      208.68      205.29     41.08 o 
  16  17   7       23.25       97.69     40.18 o 
 -17  18   7      809.12      694.33     68.19 o 
 -15  18   7      249.72      287.74     41.89 o 
 -13  18   7       75.35      127.42     33.65 o 
 -11  18   7      250.25      322.21     42.36 o 
  -9  18   7      771.02      891.01     66.61 o 
  -7  18   7     2573.88     2715.26    134.58 o 
  -5  18   7     4453.64     4520.19    184.62 o 
  -3  18   7     1417.64     1554.63    105.46 o 
  -1  18   7      106.29      117.10     31.48 o 
   1  18   7     1622.03     1756.65    110.30 o 
   3  18   7      572.41      618.24     58.30 o 
   5  18   7      709.47      786.14     58.02 o 
   7  18   7     1166.83     1306.81     70.50 o 
   9  18   7      709.19      938.53     65.98 o 
  11  18   7     2418.87     2328.51    157.86 o 
  13  18   7     1000.11     1002.89     71.90 o 
  15  18   7      481.80      313.40     37.95 o 
  17  18   7      148.01      162.33     35.71 o 
 -16  19   7      917.09      841.30     73.65 o 
 -14  19   7      573.18      572.64     49.11 o 
 -12  19   7      631.28      673.18     63.81 o 
 -10  19   7      355.10      383.40     42.49 o 
  -8  19   7      396.34      425.16     48.30 o 
  -6  19   7      821.84      887.17     57.95 o 
  -4  19   7      227.23      257.34     40.00 o 
  -2  19   7     3715.69     3627.27    102.98 o 
   0  19   7      356.69      356.63     59.24 o 
   2  19   7      251.66      247.12     39.73 o 
   4  19   7      262.76      254.31     38.71 o 
   6  19   7      161.11      205.11     35.23 o 
   8  19   7     2874.42     2631.15    150.19 o 
  10  19   7     1239.87     1125.06     75.65 o 
  12  19   7      104.72       56.71     39.76 o 
  14  19   7       91.82      119.27     37.76 o 
  16  19   7      115.31      113.36     35.21 o 
 -15  20   7       90.61      104.79     43.10 o 
 -13  20   7       26.12       43.20     34.36 o 
 -11  20   7        0.92       76.90     30.36 o 
  -9  20   7      219.76      252.36     34.73 o 
  -7  20   7     1023.15     1066.83     81.36 o 
  -5  20   7      301.55      387.08     43.75 o 
  -3  20   7     2188.16     2156.08    126.80 o 
  -1  20   7     1753.23     1795.31     99.95 o 
   1  20   7      130.41      209.66     37.35 o 
   3  20   7      436.20      446.55     77.98 o 
   5  20   7      269.97      206.83     38.54 o 
   7  20   7      660.48      644.42     49.37 o 
   9  20   7      647.06      646.95     58.37 o 
  11  20   7      520.02      475.22     53.69 o 
  13  20   7      814.90      669.61     52.69 o 
  15  20   7     1607.45     1369.09    100.18 o 
 -14  21   7     1715.06     1564.29     98.92 o 
 -12  21   7      483.80      361.30     39.31 o 
 -10  21   7       78.80       52.50     31.55 o 
  -8  21   7        0.71       60.90     29.64 o 
  -6  21   7      374.57      332.76     43.44 o 
  -4  21   7     1976.72     1891.80     96.46 o 
  -2  21   7     1145.88      951.04     71.57 o 
   0  21   7      291.18      325.28     43.40 o 
   2  21   7      155.06      163.25     35.48 o 
   4  21   7      222.98      290.39     45.28 o 
   6  21   7     1136.97     1018.36     68.02 o 
   8  21   7      810.60      862.27     60.81 o 
  10  21   7      966.00      836.87     66.67 o 
  12  21   7       15.53       50.98     42.58 o 
  14  21   7        6.27      107.14     33.68 o 
 -13  22   7      762.13      608.57     66.57 o 
 -11  22   7      500.71      310.11     34.16 o 
  -9  22   7      403.11      271.85     33.88 o 
  -7  22   7        6.41        3.49     33.31 o 
  -5  22   7      776.05      838.07     55.07 o 
  -3  22   7      464.10      444.21     41.88 o 
  -1  22   7     1184.28     1269.59     79.83 o 
   1  22   7     2042.16     1878.92    111.92 o 
   3  22   7     1035.26     1105.23     71.40 o 
   5  22   7       13.76       40.72     32.73 o 
   7  22   7      723.72      623.92     60.52 o 
   9  22   7      106.79       71.02     31.28 o 
  11  22   7      366.99      337.58     38.08 o 
  13  22   7     1219.02      943.49     65.49 o 
 -12  23   7      128.19      173.11     51.14 o 
 -10  23   7       64.90      164.14     36.32 o 
  -8  23   7      143.04      161.04     35.28 o 
  -6  23   7      319.97      374.82     35.35 o 
  -4  23   7     1233.07     1206.05     78.44 o 
  -2  23   7      189.82      147.64     56.78 o 
   0  23   7      774.19      759.35     50.73 o 
   2  23   7     1052.37      882.07     61.84 o 
   4  23   7      152.20      168.72     36.82 o 
   6  23   7       84.35      161.60     36.93 o 
   8  23   7     1158.12      894.91     70.77 o 
  10  23   7       21.73       38.62     33.24 o 
  12  23   7        0.24       69.41     52.25 o 
  -9  24   7      302.07      109.58     35.44 o 
  -7  24   7       51.33       76.89     31.30 o 
  -5  24   7       66.45      105.65     29.99 o 
  -3  24   7      170.93      147.96     32.79 o 
  -1  24   7      543.61      490.82     43.04 o 
   1  24   7      320.39      275.18     37.23 o 
   3  24   7     1163.45     1098.27     75.34 o 
   5  24   7     1096.88      987.45     84.44 o 
   7  24   7       85.38      109.82     40.89 o 
   9  24   7      307.20      268.55     45.46 o 
  -6  25   7      619.40      410.32     53.00 o 
  -4  25   7      500.35      487.87     57.84 o 
  -2  25   7      150.14      131.78     29.05 o 
   0  25   7      233.53      187.46     32.53 o 
   2  25   7       80.46      102.83     34.14 o 
   4  25   7      608.16      604.34     56.10 o 
   6  25   7      516.79      380.82     50.37 o 
   0   0   8     9234.34     8360.12    238.33 o 
   1   1   8      821.32      914.99     42.59 o 
   0   2   8      190.09      203.05     28.20 o 
   2   2   8     2964.61     2734.80     83.42 o 
  -1   3   8      982.41      921.44     44.21 o 
   1   3   8     3809.09     4009.87     83.35 o 
   3   3   8     2936.20     3165.63     76.34 o 
  -2   4   8      887.01      999.83     47.75 o 
   0   4   8     1225.72      996.07     51.74 o 
   2   4   8        9.42      115.98     29.59 o 
   4   4   8      173.83      241.53     36.22 o 
  -3   5   8     3521.63     3415.56     88.12 o 
  -1   5   8     4839.64     5477.87     99.54 o 
   1   5   8       16.91      103.16     23.31 o 
   3   5   8     7214.78     7752.64    115.00 o 
   5   5   8      483.35      656.28     38.43 o 
  -4   6   8     2999.28     3087.46    104.24 o 
  -2   6   8       26.08      104.15     36.04 o 
   0   6   8      225.04      281.91     35.43 o 
   2   6   8      249.59      254.25     29.90 o 
   4   6   8     1275.78     1186.80     67.76 o 
   6   6   8      117.33      153.30     32.00 o 
  -5   7   8      387.58      490.12     35.46 o 
  -3   7   8     2170.71     2677.41    116.77 o 
  -1   7   8       54.16       81.20     22.11 o 
   1   7   8     5555.09     5898.26    127.87 o 
   3   7   8        0.78       50.84     22.17 o 
   5   7   8     3180.55     3196.01     80.02 o 
   7   7   8      513.57      507.62     39.48 o 
  -6   8   8     4625.03     4274.12    132.72 o 
  -4   8   8        0.03      107.67     25.59 o 
  -2   8   8      550.90      734.33     44.68 o 
   0   8   8      177.08      239.16     33.74 o 
   2   8   8        9.91      112.41     29.20 o 
   4   8   8      579.87      541.61     48.28 o 
   6   8   8     1290.22     1188.58     70.86 o 
   8   8   8      619.19      759.46     52.44 o 
  -7   9   8     1826.43     1657.99     91.67 o 
  -5   9   8       76.32      213.13     27.26 o 
  -3   9   8      567.47      653.94     45.75 o 
  -1   9   8     1238.63     1552.15     99.59 o 
   1   9   8      328.55      378.86     39.30 o 
   3   9   8     5054.28     5053.54    146.34 o 
   5   9   8     1543.65     1497.72     78.69 o 
   7   9   8      206.13      235.81     31.92 o 
   9   9   8     4963.42     4807.56    139.91 o 
  -8  10   8     1221.81     1200.11     68.65 o 
  -6  10   8      176.01      233.67     30.15 o 
  -4  10   8     2139.30     2308.59    111.17 o 
  -2  10   8      236.26      318.97     39.03 o 
   0  10   8       25.09      138.86     29.39 o 
   2  10   8     1224.89     1280.44     78.76 o 
   4  10   8       35.51      141.09     23.36 o 
   6  10   8     3181.01     3088.84    154.09 o 
   8  10   8      467.89      360.26     49.76 o 
  10  10   8      167.20      215.04     43.33 o 
  -9  11   8      912.84      961.49     59.97 o 
  -7  11   8      443.82      349.43     41.64 o 
  -5  11   8     3477.15     3728.62    140.88 o 
  -3  11   8      145.34      190.66     35.58 o 
  -1  11   8     3087.96     2995.13    142.43 o 
   1  11   8     1175.08     1170.46     67.98 o 
   3  11   8       68.55      205.69     35.80 o 
   5  11   8     1131.17     1063.62     64.74 o 
   7  11   8     5597.66     5433.72    134.45 o 
   9  11   8       51.32       95.50     34.02 o 
  11  11   8     4459.21     3786.75    226.13 o 
 -10  12   8       32.42       92.14     32.36 o 
  -8  12   8     1708.56     1763.06    117.72 o 
  -6  12   8      797.04      963.69     62.28 o 
  -4  12   8       15.11      100.46     34.15 o 
  -2  12   8      630.22      692.23     53.86 o 
   0  12   8     1908.45     1871.15    110.16 o 
   2  12   8      237.86      348.71     42.10 o 
   4  12   8     3362.57     3650.97    139.30 o 
   6  12   8       16.57      116.34     35.51 o 
   8  12   8      479.51      423.36     52.10 o 
  10  12   8       61.64      145.93     41.58 o 
  12  12   8     1516.63     1531.72     91.02 o 
 -11  13   8        0.61      107.83     36.09 o 
  -9  13   8     1064.83      802.51     48.51 o 
  -7  13   8     1585.34     1688.67     96.66 o 
  -5  13   8      188.38      230.07     33.78 o 
  -3  13   8     3593.14     3666.04    144.45 o 
  -1  13   8       69.95      155.73     32.45 o 
   1  13   8     1007.00      881.39     65.43 o 
   3  13   8       53.46       95.37     30.91 o 
   5  13   8      986.11     1177.86     59.39 o 
   7  13   8      173.69      224.61     37.64 o 
   9  13   8     3579.61     3276.11    166.06 o 
  11  13   8       20.61       87.93     31.85 o 
  13  13   8      472.23      383.35     46.95 o 
 -12  14   8      289.64      229.30     37.03 o 
 -10  14   8     1468.06     1403.61     77.51 o 
  -8  14   8      132.94      111.77     34.44 o 
  -6  14   8       70.29      161.13     29.48 o 
  -4  14   8       66.41      109.41     36.57 o 
  -2  14   8       42.98      118.60     30.17 o 
   0  14   8      229.75      208.57     37.00 o 
   2  14   8      879.62      905.42     61.18 o 
   4  14   8       78.99      140.70     31.19 o 
   6  14   8      879.13      968.33     52.49 o 
   8  14   8      486.04      406.82     46.92 o 
  10  14   8       84.44      144.84     51.14 o 
  12  14   8      888.30      837.51     64.75 o 
  14  14   8      530.45      448.96     50.58 o 
 -13  15   8     1279.18     1138.25     93.86 o 
 -11  15   8       13.30       61.72     29.16 o 
  -9  15   8      254.83      174.60     31.20 o 
  -7  15   8      257.29      241.66     32.39 o 
  -5  15   8     2030.69     1800.72     95.45 o 
  -3  15   8       14.84       52.18     27.50 o 
  -1  15   8     1245.20     1194.33     64.90 o 
   1  15   8      873.63      898.07     55.44 o 
   3  15   8       73.48       52.53     30.44 o 
   5  15   8     1580.80     1525.08    101.98 o 
   7  15   8      967.73      907.17     66.79 o 
   9  15   8      327.32      370.76     52.74 o 
  11  15   8      756.30      585.21     55.56 o 
  13  15   8     1106.65      723.80     58.05 o 
  15  15   8        3.83       92.40     31.13 o 
 -14  16   8       58.79       68.16     35.70 o 
 -12  16   8      564.69      624.19     48.41 o 
 -10  16   8       10.36       13.11     26.72 o 
  -8  16   8      360.41      333.66     41.40 o 
  -6  16   8      418.99      364.19     40.63 o 
  -4  16   8       13.10       72.19     27.99 o 
  -2  16   8     1426.13     1313.59     91.80 o 
   0  16   8       12.85       90.31     42.01 o 
   2  16   8      512.78      451.11     60.73 o 
   4  16   8      647.17      507.19     42.80 o 
   6  16   8      742.58      843.82     62.99 o 
   8  16   8        0.72       44.06     34.23 o 
  10  16   8     1057.21      992.34     72.46 o 
  12  16   8      123.46      174.01     34.18 o 
  14  16   8      111.83       69.81     45.03 o 
 -13  17   8        2.55       80.25     39.57 o 
 -11  17   8       96.92      179.21     42.95 o 
  -9  17   8      972.07      892.63     65.86 o 
  -7  17   8      240.35      156.99     33.79 o 
  -5  17   8      613.70      547.71     55.41 o 
  -3  17   8     1708.37     1409.34     83.73 o 
  -1  17   8      805.94      858.54     59.57 o 
   1  17   8      139.96      163.32     34.86 o 
   3  17   8     2573.08     2293.39    152.73 o 
   5  17   8        2.79       76.30     34.41 o 
   7  17   8     1745.27     1658.07    114.37 o 
   9  17   8      249.72      242.15     36.32 o 
  11  17   8       14.65       50.33     31.02 o 
  13  17   8       69.78       87.37     35.11 o 
 -12  18   8       33.47       67.12     38.73 o 
 -10  18   8      629.53      604.61     55.27 o 
  -8  18   8      113.40      152.65     35.46 o 
  -6  18   8       54.91       41.49     28.91 o 
  -4  18   8     1357.94     1200.00     68.26 o 
  -2  18   8       75.68      100.10     37.53 o 
   0  18   8     1485.20     1388.25     83.65 o 
   2  18   8      171.91      141.50     31.72 o 
   4  18   8       11.32       51.14     36.67 o 
   6  18   8        1.32       75.66     32.52 o 
   8  18   8      780.24      681.83     58.05 o 
  10  18   8        2.01       55.10     31.33 o 
  12  18   8      308.66      368.65     55.23 o 
  -9  19   8       27.67       57.03     32.86 o 
  -7  19   8      965.38      895.18     66.75 o 
  -5  19   8      278.97      168.06     32.20 o 
  -3  19   8       16.09      149.21     32.14 o 
  -1  19   8       45.69       -5.22     35.68 o 
   1  19   8     1273.55     1085.32     82.85 o 
   3  19   8       10.86       70.01     30.08 o 
   5  19   8      950.48      964.65     78.44 o 
   7  19   8        7.83       52.47     33.91 o 
   9  19   8      470.59      556.85     77.49 o 
  -8  20   8       11.67       70.34     32.82 o 
  -6  20   8      127.54      129.79     29.02 o 
  -4  20   8       27.68      103.64     28.30 o 
  -2  20   8      507.85      501.95     48.38 o 
   0  20   8      133.02      135.84     31.17 o 
   2  20   8      535.69      451.46     41.84 o 
   4  20   8      101.87      110.12     34.74 o 
   6  20   8       42.72       87.74     36.83 o 
   8  20   8        4.62       80.70     44.35 o 
  -5  21   8      260.56      222.77     40.52 o 
  -3  21   8      139.85      137.59     32.73 o 
  -1  21   8       71.92       58.12     38.60 o 
   1  21   8      343.37      315.82     45.79 o 
   3  21   8      927.90      882.90     71.93 o 
   5  21   8        5.97      138.54     32.41 o 
   0   1   9      860.01      886.41     49.67 o 
  -1   2   9      326.43      269.37     34.96 o 
   1   2   9      407.73      397.11     39.27 o 
  -2   3   9     3997.01     4106.50    135.28 o 
   0   3   9      898.63      906.78     53.46 o 
   2   3   9      621.61      717.66     48.56 o 
  -3   4   9        1.01      127.92     30.99 o 
  -1   4   9      201.73      245.45     32.24 o 
   1   4   9     2350.86     2128.43    105.04 o 
   3   4   9     1644.93     1701.74     92.50 o 
  -4   5   9     1689.74     1837.66     93.92 o 
  -2   5   9      655.00      743.33     43.00 o 
   0   5   9     2106.75     2082.72     99.78 o 
   2   5   9     1293.40     1358.88     70.97 o 
   4   5   9      298.75      348.02     39.27 o 
  -5   6   9      548.75      432.75     47.35 o 
  -3   6   9      435.49      478.28     45.10 o 
  -1   6   9      865.97      871.11     55.37 o 
   1   6   9     1841.51     2147.28    117.70 o 
   3   6   9      807.56     1005.74     60.13 o 
   5   6   9      189.62      209.11     44.71 o 
  -6   7   9       32.26      114.36     41.65 o 
  -4   7   9        5.96       68.18     25.30 o 
  -2   7   9     1181.77     1289.23     81.70 o 
   0   7   9      404.59      377.94     45.16 o 
   2   7   9     1267.39     1268.74     80.94 o 
   4   7   9     1878.71     1616.81     88.54 o 
   6   7   9       66.61      104.28     33.92 o 
  -7   8   9     1010.75      860.32     65.19 o 
  -5   8   9      486.16      552.55     50.69 o 
  -3   8   9       24.89       59.15     26.88 o 
  -1   8   9     3608.90     3955.48    140.73 o 
   1   8   9      387.40      499.21     44.71 o 
   3   8   9      491.57      652.42     52.42 o 
   5   8   9       32.33       77.81     31.75 o 
   7   8   9      393.90      313.21     39.79 o 
  -8   9   9      688.64      747.37     59.49 o 
  -6   9   9      814.06      691.00     49.45 o 
  -4   9   9       15.25       58.18     26.73 o 
  -2   9   9       55.90      101.48     35.05 o 
   0   9   9      920.79     1119.15     61.47 o 
   2   9   9      424.44      381.22     38.58 o 
   4   9   9      213.70      230.98     36.79 o 
   6   9   9     1147.91      834.41     64.53 o 
   8   9   9      306.82      268.39     35.86 o 
  -9  10   9      435.79      290.87     32.27 o 
  -7  10   9       16.77       45.30     31.69 o 
  -5  10   9        1.33       84.14     32.19 o 
  -3  10   9     1558.76     1547.83     75.40 o 
  -1  10   9      330.49      313.24     43.25 o 
   1  10   9     1728.56     1659.48     85.41 o 
   3  10   9       40.93       43.77     31.55 o 
   5  10   9        3.03       98.75     34.38 o 
   7  10   9      549.16      607.28     48.69 o 
   9  10   9     1239.64      906.16     60.93 o 
 -10  11   9      270.92      263.76     34.70 o 
  -8  11   9     1530.96     1462.87     81.33 o 
  -6  11   9      395.28      361.73     33.89 o 
  -4  11   9      647.17      618.02     45.88 o 
  -2  11   9       71.50      127.89     29.05 o 
   0  11   9        2.06       75.50     28.78 o 
   2  11   9       82.17      141.72     28.62 o 
   4  11   9      887.49      720.25     49.94 o 
   6  11   9      184.52      149.76     30.88 o 
   8  11   9      771.95      584.12     51.96 o 
  10  11   9      673.02      514.46     48.74 o 
  -9  12   9      280.70      206.69     36.08 o 
  -7  12   9      228.56      216.73     39.25 o 
  -5  12   9      297.48      267.23     42.49 o 
  -3  12   9      660.33      585.51     44.81 o 
  -1  12   9     1120.29      928.08     61.38 o 
   1  12   9        2.52       40.33     24.00 o 
   3  12   9       88.78       82.18     24.24 o 
   5  12   9      820.98      831.98     60.54 o 
   7  12   9      275.15      239.77     42.58 o 
   9  12   9      514.31      499.68     61.18 o 
  -8  13   9      334.81      259.55     42.61 o 
  -6  13   9     1308.59     1111.52     73.43 o 
  -4  13   9      495.21      325.32     44.68 o 
  -2  13   9      507.97      398.86     35.76 o 
   0  13   9      111.62       77.21     29.23 o 
   2  13   9       14.92       55.60     25.92 o 
   4  13   9        1.46      157.23     40.61 o 
   6  13   9      986.75      772.09     52.58 o 
   8  13   9      201.46      153.53     36.53 o 
  -5  14   9     1743.94     1378.04     98.74 o 
  -3  14   9      608.16      428.93     60.80 o 
  -1  14   9      191.51      219.84     32.52 o 
   1  14   9      183.91      122.96     32.12 o 
   3  14   9      438.75      260.41     48.71 o 
   5  14   9      373.90      263.86     47.85 o 
  -4  15   9      491.82      443.81     76.94 o 
  -2  15   9      415.98      402.66     61.20 o 
   0  15   9      569.49      442.99     62.76 o 
   2  15   9      489.32      372.20     52.08 o 
   4  15   9        8.24       78.82     39.97 o 
                                                 
